# Supplementary material for: ﻿Two new species of Synotaxidae from eastern China (Araneae, Synotaxidae)
Source: Zookeys. 2025 Aug 4;1248:1–16. doi: 10.3897/zookeys.1248.150650 (PMC12340536; doi:10.3897/zookeys.1248.150650)
Supplement: XML Treatment for Synotaxidae [file zookeys.1248.150650-treatment1.xml]

<!DOCTYPE tp:taxon-treatment
  PUBLIC "-//TaxonX//DTD Taxonomic Treatment Publishing DTD v0 20100105//EN" "tax-treatment-NSO.dtd">
<tp:taxon-treatment xmlns:tp="http://www.plazi.org/taxpub"><tp:treatment-meta><kwd-group><label>Taxon classification</label><kwd>
              <named-content content-type="kingdom">Animalia</named-content>
            </kwd><kwd>
              <named-content content-type="order">Araneae</named-content>
            </kwd><kwd>
              <named-content content-type="family">Synotaxidae</named-content>
            </kwd></kwd-group><mixed-citation publication-type="journal"><person-group><name><surname>Wang</surname><given-names>Zhong-Jing</given-names></name><name><surname>Yao</surname><given-names>Yan-Bin</given-names></name><name><surname>Lyu</surname><given-names>Xiao-Ting</given-names></name><name><surname>Liu</surname><given-names>Ke-Ke</given-names></name><name><surname>Lin</surname><given-names>Yu-Cheng</given-names></name></person-group><article-title>﻿Two new species of <tp:taxon-name><tp:taxon-name-part taxon-name-part-type="family">Synotaxidae</tp:taxon-name-part></tp:taxon-name> from eastern China (<tp:taxon-name><tp:taxon-name-part taxon-name-part-type="order">Araneae</tp:taxon-name-part></tp:taxon-name>, <tp:taxon-name><tp:taxon-name-part taxon-name-part-type="family">Synotaxidae</tp:taxon-name-part></tp:taxon-name>)</article-title><source>Zookeys</source><day>04</day><month>08</month><year>2025</year><volume>1248</volume><fpage>1</fpage><lpage>16</lpage><pub-id pub-id-type="doi">10.3897/zookeys.1248.150650</pub-id></mixed-citation></tp:treatment-meta><tp:nomenclature><label>﻿Family</label><tp:taxon-name>
            <object-id xmlns:xlink="http://www.w3.org/1999/xlink" content-type="arpha" xlink:type="simple">89ADB2E0-C3A2-5FB1-9420-01854E8525BF</object-id>
            <tp:taxon-name-part taxon-name-part-type="family">Synotaxidae</tp:taxon-name-part>
          </tp:taxon-name><tp:taxon-authority>Simon, 1895</tp:taxon-authority></tp:nomenclature><tp:treatment-sec sec-type="comments" id="SECID0E6MAC"><title>Comments.</title><p>Until recently, the family was considered monotypic and restricted to the Neotropical Realm (Table <xref ref-type="table" rid="T1">1</xref>). Current studies have revealed greater diversity with the description of genus <italic><tp:taxon-name><tp:taxon-name-part taxon-name-part-type="genus" reg="Hamus">Hamus</tp:taxon-name-part></tp:taxon-name></italic> Ballarin &amp; Li, 2015 and <italic><tp:taxon-name><tp:taxon-name-part taxon-name-part-type="genus" reg="Tekellina">Tekellina</tp:taxon-name-part></tp:taxon-name></italic> Levi, 1957 from China, and the recognition of the non-monophyletic status of the original taxa (<xref ref-type="bibr" rid="B11">Lin et al. 2016</xref>; <xref ref-type="bibr" rid="B12">Lin et al. 2024</xref>). The biogeographic range now extends to the Oriental and Palearctic realms (Table <xref ref-type="table" rid="T1">1</xref>).</p><table-wrap id="T1" position="float" orientation="portrait"><label>Table 1.</label><caption><p>List of <tp:taxon-name><tp:taxon-name-part taxon-name-part-type="family">Synotaxidae</tp:taxon-name-part></tp:taxon-name> species examined in this study, with their geographic distribution region and assigned biogeographic realms. Data sourced from the World Spider Catalog (<xref ref-type="bibr" rid="B15">WSC 2025</xref>).</p></caption><table id="TID0EMUAG" rules="all"><tbody><tr><th rowspan="1" colspan="1">Genus</th><th rowspan="1" colspan="1">Species</th><th rowspan="1" colspan="1">Geographic distributions</th><th rowspan="1" colspan="1">Biogeographic realm</th></tr><tr><td rowspan="6" colspan="1"><italic><tp:taxon-name><tp:taxon-name-part taxon-name-part-type="genus" reg="Gaucelmus">Gaucelmus</tp:taxon-name-part></tp:taxon-name></italic> Keyserling, 1884</td><td rowspan="1" colspan="1"><italic><tp:taxon-name><tp:taxon-name-part taxon-name-part-type="genus" reg="Gaucelmus">G.</tp:taxon-name-part><tp:taxon-name-part taxon-name-part-type="species" reg="augustinus">augustinus</tp:taxon-name-part></tp:taxon-name></italic> Keyserling, 1884</td><td rowspan="1" colspan="1">North, Central America, Caribbean</td><td rowspan="1" colspan="1">Nearctic</td></tr><tr><td rowspan="1" colspan="1"><italic><tp:taxon-name><tp:taxon-name-part taxon-name-part-type="genus" reg="Gaucelmus">G.</tp:taxon-name-part><tp:taxon-name-part taxon-name-part-type="species" reg="calidus">calidus</tp:taxon-name-part></tp:taxon-name></italic> Gertsch, 1971</td><td rowspan="1" colspan="1">Mexico, Guatemala</td><td rowspan="1" colspan="1">Nearctic</td></tr><tr><td rowspan="1" colspan="1"><italic><tp:taxon-name><tp:taxon-name-part taxon-name-part-type="genus" reg="Gaucelmus">G.</tp:taxon-name-part><tp:taxon-name-part taxon-name-part-type="species" reg="cavernicola">cavernicola</tp:taxon-name-part></tp:taxon-name></italic> (Petrunkevitch, 1910)</td><td rowspan="1" colspan="1">Jamaica</td><td rowspan="1" colspan="1">Neotropical</td></tr><tr><td rowspan="1" colspan="1"><italic><tp:taxon-name><tp:taxon-name-part taxon-name-part-type="genus" reg="Gaucelmus">G.</tp:taxon-name-part><tp:taxon-name-part taxon-name-part-type="species" reg="pygmaeus">pygmaeus</tp:taxon-name-part></tp:taxon-name></italic> Gertsch, 1984</td><td rowspan="1" colspan="1">Panama</td><td rowspan="1" colspan="1">Neotropical</td></tr><tr><td rowspan="1" colspan="1"><italic><tp:taxon-name><tp:taxon-name-part taxon-name-part-type="genus" reg="Gaucelmus">G.</tp:taxon-name-part><tp:taxon-name-part taxon-name-part-type="species" reg="strinatii">strinatii</tp:taxon-name-part></tp:taxon-name></italic> Brignoli, 1979</td><td rowspan="1" colspan="1">Guatemala</td><td rowspan="1" colspan="1">Neotropical</td></tr><tr><td rowspan="1" colspan="1"><italic><tp:taxon-name><tp:taxon-name-part taxon-name-part-type="genus" reg="Gaucelmus">G.</tp:taxon-name-part><tp:taxon-name-part taxon-name-part-type="species" reg="tropicus">tropicus</tp:taxon-name-part></tp:taxon-name></italic> Gertsch, 1984</td><td rowspan="1" colspan="1">Panama</td><td rowspan="1" colspan="1">Neotropical</td></tr><tr><td rowspan="6" colspan="1"><italic><tp:taxon-name><tp:taxon-name-part taxon-name-part-type="genus" reg="Hamus">Hamus</tp:taxon-name-part></tp:taxon-name></italic> Ballarin &amp; Li, 2015</td><td rowspan="1" colspan="1"><italic><tp:taxon-name><tp:taxon-name-part taxon-name-part-type="genus" reg="Hamus">H.</tp:taxon-name-part><tp:taxon-name-part taxon-name-part-type="species" reg="bowoensis">bowoensis</tp:taxon-name-part></tp:taxon-name></italic> Ballarin &amp; Li, 2015</td><td rowspan="1" colspan="1">China</td><td rowspan="1" colspan="1">Oriental</td></tr><tr><td rowspan="1" colspan="1"><italic><tp:taxon-name><tp:taxon-name-part taxon-name-part-type="genus" reg="Hamus">H.</tp:taxon-name-part><tp:taxon-name-part taxon-name-part-type="species" reg="cornutus">cornutus</tp:taxon-name-part></tp:taxon-name></italic> Lin, Ballarin &amp; Li, 2016</td><td rowspan="1" colspan="1">China, Laos</td><td rowspan="1" colspan="1">Oriental</td></tr><tr><td rowspan="1" colspan="1"><italic><tp:taxon-name><tp:taxon-name-part taxon-name-part-type="genus" reg="Hamus">H.</tp:taxon-name-part><tp:taxon-name-part taxon-name-part-type="species" reg="kangdingensis">kangdingensis</tp:taxon-name-part></tp:taxon-name></italic> Lin, Ballarin &amp; Li, 2016</td><td rowspan="1" colspan="1">China</td><td rowspan="1" colspan="1">Oriental</td></tr><tr><td rowspan="1" colspan="1"><italic><tp:taxon-name><tp:taxon-name-part taxon-name-part-type="genus" reg="Hamus">H.</tp:taxon-name-part><tp:taxon-name-part taxon-name-part-type="species" reg="luzon">luzon</tp:taxon-name-part></tp:taxon-name></italic> Lin, Ballarin &amp; Li, 2016</td><td rowspan="1" colspan="1">Philippines</td><td rowspan="1" colspan="1">Oriental</td></tr><tr><td rowspan="1" colspan="1"><italic><tp:taxon-name><tp:taxon-name-part taxon-name-part-type="genus" reg="Hamus">H.</tp:taxon-name-part><tp:taxon-name-part taxon-name-part-type="species" reg="mangunensis">mangunensis</tp:taxon-name-part></tp:taxon-name></italic> Lin, Ballarin &amp; Li, 2016</td><td rowspan="1" colspan="1">China</td><td rowspan="1" colspan="1">Oriental</td></tr><tr><td rowspan="1" colspan="1">
                    <italic>
                      <tp:taxon-name><tp:taxon-name-part taxon-name-part-type="genus" reg="Hamus">H.</tp:taxon-name-part><tp:taxon-name-part taxon-name-part-type="species" reg="qingming">qingming</tp:taxon-name-part></tp:taxon-name>
                    </italic>
                    <bold>sp. nov.</bold>
                  </td><td rowspan="1" colspan="1">China</td><td rowspan="1" colspan="1">Oriental</td></tr><tr><td rowspan="2" colspan="1"><italic><tp:taxon-name><tp:taxon-name-part taxon-name-part-type="genus" reg="Nescina">Nescina</tp:taxon-name-part></tp:taxon-name></italic> Ballarin &amp; Li, 2015</td><td rowspan="1" colspan="1"><italic><tp:taxon-name><tp:taxon-name-part taxon-name-part-type="genus" reg="Nescina">N.</tp:taxon-name-part><tp:taxon-name-part taxon-name-part-type="species" reg="kohi">kohi</tp:taxon-name-part></tp:taxon-name></italic> Lin, Ballarin &amp; Li, 2016</td><td rowspan="1" colspan="1">Singapore</td><td rowspan="1" colspan="1">Oriental</td></tr><tr><td rowspan="1" colspan="1"><italic><tp:taxon-name><tp:taxon-name-part taxon-name-part-type="genus" reg="Nescina">N.</tp:taxon-name-part><tp:taxon-name-part taxon-name-part-type="species" reg="minuta">minuta</tp:taxon-name-part></tp:taxon-name></italic> Ballarin &amp; Li, 2015</td><td rowspan="1" colspan="1">China</td><td rowspan="1" colspan="1">Oriental</td></tr><tr><td rowspan="11" colspan="1"><italic><tp:taxon-name><tp:taxon-name-part taxon-name-part-type="genus" reg="Synotaxus">Synotaxus</tp:taxon-name-part></tp:taxon-name></italic> Simon, 1895</td><td rowspan="1" colspan="1"><italic><tp:taxon-name><tp:taxon-name-part taxon-name-part-type="genus" reg="Synotaxus">S.</tp:taxon-name-part><tp:taxon-name-part taxon-name-part-type="species" reg="bonaldoi">bonaldoi</tp:taxon-name-part></tp:taxon-name></italic> Santos &amp; Rheims, 2005</td><td rowspan="1" colspan="1">Brazil</td><td rowspan="1" colspan="1">Neotropical</td></tr><tr><td rowspan="1" colspan="1"><italic><tp:taxon-name><tp:taxon-name-part taxon-name-part-type="genus" reg="Synotaxus">S.</tp:taxon-name-part><tp:taxon-name-part taxon-name-part-type="species" reg="brescoviti">brescoviti</tp:taxon-name-part></tp:taxon-name></italic> Santos &amp; Rheims, 2005</td><td rowspan="1" colspan="1">Brazil</td><td rowspan="1" colspan="1">Neotropical</td></tr><tr><td rowspan="1" colspan="1"><italic><tp:taxon-name><tp:taxon-name-part taxon-name-part-type="genus" reg="Synotaxus">S.</tp:taxon-name-part><tp:taxon-name-part taxon-name-part-type="species" reg="ecuadorensis">ecuadorensis</tp:taxon-name-part></tp:taxon-name></italic> Exline, 1950</td><td rowspan="1" colspan="1">Costa Rica to Ecuador</td><td rowspan="1" colspan="1">Neotropical</td></tr><tr><td rowspan="1" colspan="1"><italic><tp:taxon-name><tp:taxon-name-part taxon-name-part-type="genus" reg="Synotaxus">S.</tp:taxon-name-part><tp:taxon-name-part taxon-name-part-type="species" reg="itabaiana">itabaiana</tp:taxon-name-part></tp:taxon-name></italic> Santos &amp; Rheims, 2005</td><td rowspan="1" colspan="1">Brazil</td><td rowspan="1" colspan="1">Neotropical</td></tr><tr><td rowspan="1" colspan="1"><italic><tp:taxon-name><tp:taxon-name-part taxon-name-part-type="genus" reg="Synotaxus">S.</tp:taxon-name-part><tp:taxon-name-part taxon-name-part-type="species" reg="jaraguari">jaraguari</tp:taxon-name-part></tp:taxon-name></italic> Souza, Brescovit &amp; Araujo, 2017</td><td rowspan="1" colspan="1">Brazil</td><td rowspan="1" colspan="1">Neotropical</td></tr><tr><td rowspan="1" colspan="1"><italic><tp:taxon-name><tp:taxon-name-part taxon-name-part-type="genus" reg="Synotaxus">S.</tp:taxon-name-part><tp:taxon-name-part taxon-name-part-type="species" reg="leticia">leticia</tp:taxon-name-part></tp:taxon-name></italic> Exline &amp; Levi, 1965</td><td rowspan="1" colspan="1">Colombia</td><td rowspan="1" colspan="1">Neotropical</td></tr><tr><td rowspan="1" colspan="1"><italic><tp:taxon-name><tp:taxon-name-part taxon-name-part-type="genus" reg="Synotaxus">S.</tp:taxon-name-part><tp:taxon-name-part taxon-name-part-type="species" reg="longicaudatus">longicaudatus</tp:taxon-name-part></tp:taxon-name></italic> (Keyserling, 1891)</td><td rowspan="1" colspan="1">Brazil</td><td rowspan="1" colspan="1">Neotropical</td></tr><tr><td rowspan="1" colspan="1"><italic><tp:taxon-name><tp:taxon-name-part taxon-name-part-type="genus" reg="Synotaxus">S.</tp:taxon-name-part><tp:taxon-name-part taxon-name-part-type="species" reg="monoceros">monoceros</tp:taxon-name-part></tp:taxon-name></italic> (Caporiacco, 1947)</td><td rowspan="1" colspan="1">Trinidad, Guyana, Brazil</td><td rowspan="1" colspan="1">Neotropical</td></tr><tr><td rowspan="1" colspan="1"><italic><tp:taxon-name><tp:taxon-name-part taxon-name-part-type="genus" reg="Synotaxus">S.</tp:taxon-name-part><tp:taxon-name-part taxon-name-part-type="species" reg="siolii">siolii</tp:taxon-name-part></tp:taxon-name></italic> Santos &amp; Rheims, 2005</td><td rowspan="1" colspan="1">Brazil</td><td rowspan="1" colspan="1">Neotropical</td></tr><tr><td rowspan="1" colspan="1"><italic><tp:taxon-name><tp:taxon-name-part taxon-name-part-type="genus" reg="Synotaxus">S.</tp:taxon-name-part><tp:taxon-name-part taxon-name-part-type="species" reg="turbinatus">turbinatus</tp:taxon-name-part></tp:taxon-name></italic> Simon, 1895</td><td rowspan="1" colspan="1">Panama to Ecuador</td><td rowspan="1" colspan="1">Neotropical</td></tr><tr><td rowspan="1" colspan="1"><italic><tp:taxon-name><tp:taxon-name-part taxon-name-part-type="genus" reg="Synotaxus">S.</tp:taxon-name-part><tp:taxon-name-part taxon-name-part-type="species" reg="waiwai">waiwai</tp:taxon-name-part></tp:taxon-name></italic> Agnarsson, 2003</td><td rowspan="1" colspan="1">Guyana, Brazil, Paraguay</td><td rowspan="1" colspan="1">Neotropical</td></tr><tr><td rowspan="15" colspan="1"><italic><tp:taxon-name><tp:taxon-name-part taxon-name-part-type="genus" reg="Tekellina">Tekellina</tp:taxon-name-part></tp:taxon-name></italic> Levi, 1957</td><td rowspan="1" colspan="1"><italic><tp:taxon-name><tp:taxon-name-part taxon-name-part-type="genus" reg="Tekellina">T.</tp:taxon-name-part><tp:taxon-name-part taxon-name-part-type="species" reg="araucana">araucana</tp:taxon-name-part></tp:taxon-name></italic> Marusik, Eskov &amp; Ramírez, 2022</td><td rowspan="1" colspan="1">Chile, Argentina</td><td rowspan="1" colspan="1">Neotropical</td></tr><tr><td rowspan="1" colspan="1"><italic><tp:taxon-name><tp:taxon-name-part taxon-name-part-type="genus" reg="Tekellina">T.</tp:taxon-name-part><tp:taxon-name-part taxon-name-part-type="species" reg="archboldi">archboldi</tp:taxon-name-part></tp:taxon-name></italic> Levi, 1957</td><td rowspan="1" colspan="1">USA, Mexico</td><td rowspan="1" colspan="1">Nearctic</td></tr><tr><td rowspan="1" colspan="1"><italic><tp:taxon-name><tp:taxon-name-part taxon-name-part-type="genus" reg="Tekellina">T.</tp:taxon-name-part><tp:taxon-name-part taxon-name-part-type="species" reg="bella">bella</tp:taxon-name-part></tp:taxon-name></italic> Marques &amp; Buckup, 1993</td><td rowspan="1" colspan="1">Bolivia, Brazil</td><td rowspan="1" colspan="1">Neotropical</td></tr><tr><td rowspan="1" colspan="1"><italic><tp:taxon-name><tp:taxon-name-part taxon-name-part-type="genus" reg="Tekellina">T.</tp:taxon-name-part><tp:taxon-name-part taxon-name-part-type="species" reg="crica">crica</tp:taxon-name-part></tp:taxon-name></italic> Marques &amp; Buckup, 1993</td><td rowspan="1" colspan="1">Brazil</td><td rowspan="1" colspan="1">Neotropical</td></tr><tr><td rowspan="1" colspan="1"><italic><tp:taxon-name><tp:taxon-name-part taxon-name-part-type="genus" reg="Tekellina">T.</tp:taxon-name-part><tp:taxon-name-part taxon-name-part-type="species" reg="guaiba">guaiba</tp:taxon-name-part></tp:taxon-name></italic> Marques &amp; Buckup, 1993</td><td rowspan="1" colspan="1">Brazil</td><td rowspan="1" colspan="1">Neotropical</td></tr><tr><td rowspan="1" colspan="1"><italic><tp:taxon-name><tp:taxon-name-part taxon-name-part-type="genus" reg="Tekellina">T.</tp:taxon-name-part><tp:taxon-name-part taxon-name-part-type="species" reg="haosiwen">haosiwen</tp:taxon-name-part></tp:taxon-name></italic> Lin &amp; Li, 2024</td><td rowspan="1" colspan="1">China</td><td rowspan="1" colspan="1">Oriental</td></tr><tr><td rowspan="1" colspan="1"><italic><tp:taxon-name><tp:taxon-name-part taxon-name-part-type="genus" reg="Tekellina">T.</tp:taxon-name-part><tp:taxon-name-part taxon-name-part-type="species" reg="helixicis">helixicis</tp:taxon-name-part></tp:taxon-name></italic> Gao &amp; Li, 2014</td><td rowspan="1" colspan="1">China</td><td rowspan="1" colspan="1">Oriental</td></tr><tr><td rowspan="1" colspan="1"><italic><tp:taxon-name><tp:taxon-name-part taxon-name-part-type="genus" reg="Tekellina">T.</tp:taxon-name-part><tp:taxon-name-part taxon-name-part-type="species" reg="huihangi">huihangi</tp:taxon-name-part></tp:taxon-name></italic> Lin &amp; Li, 2024</td><td rowspan="1" colspan="1">China</td><td rowspan="1" colspan="1">Oriental</td></tr><tr><td rowspan="1" colspan="1"><italic><tp:taxon-name><tp:taxon-name-part taxon-name-part-type="genus" reg="Tekellina">T.</tp:taxon-name-part><tp:taxon-name-part taxon-name-part-type="species" reg="minor">minor</tp:taxon-name-part></tp:taxon-name></italic> Marques &amp; Buckup, 1993</td><td rowspan="1" colspan="1">Brazil</td><td rowspan="1" colspan="1">Neotropical</td></tr><tr><td rowspan="1" colspan="1"><italic><tp:taxon-name><tp:taxon-name-part taxon-name-part-type="genus" reg="Tekellina">T.</tp:taxon-name-part><tp:taxon-name-part taxon-name-part-type="species" reg="miuda">miuda</tp:taxon-name-part></tp:taxon-name></italic> Rodrigues &amp; Estol, 2024</td><td rowspan="1" colspan="1">Brazil</td><td rowspan="1" colspan="1">Neotropical</td></tr><tr><td rowspan="1" colspan="1"><italic><tp:taxon-name><tp:taxon-name-part taxon-name-part-type="genus" reg="Tekellina">T.</tp:taxon-name-part><tp:taxon-name-part taxon-name-part-type="species" reg="miudinha">miudinha</tp:taxon-name-part></tp:taxon-name></italic> Rodrigues &amp; Estol, 2024</td><td rowspan="1" colspan="1">Brazil</td><td rowspan="1" colspan="1">Neotropical</td></tr><tr><td rowspan="1" colspan="1"><italic><tp:taxon-name><tp:taxon-name-part taxon-name-part-type="genus" reg="Tekellina">T.</tp:taxon-name-part><tp:taxon-name-part taxon-name-part-type="species" reg="picurrucha">picurrucha</tp:taxon-name-part></tp:taxon-name></italic> Rodrigues &amp; Estol, 2024</td><td rowspan="1" colspan="1">Brazil, Argentina</td><td rowspan="1" colspan="1">Neotropical</td></tr><tr><td rowspan="1" colspan="1"><italic><tp:taxon-name><tp:taxon-name-part taxon-name-part-type="genus" reg="Tekellina">T.</tp:taxon-name-part><tp:taxon-name-part taxon-name-part-type="species" reg="sadamotoi">sadamotoi</tp:taxon-name-part></tp:taxon-name></italic> Yoshida &amp; Ogata, 2016</td><td rowspan="1" colspan="1">China, Japan</td><td rowspan="1" colspan="1">Oriental</td></tr><tr><td rowspan="1" colspan="1"><italic><tp:taxon-name><tp:taxon-name-part taxon-name-part-type="genus" reg="Tekellina">T.</tp:taxon-name-part><tp:taxon-name-part taxon-name-part-type="species" reg="yoshidai">yoshidai</tp:taxon-name-part></tp:taxon-name></italic> Marusik &amp; Omelko, 2017</td><td rowspan="1" colspan="1">Russia (Far East)</td><td rowspan="1" colspan="1">Palearctic</td></tr><tr><td rowspan="1" colspan="1">
                    <italic>
                      <tp:taxon-name><tp:taxon-name-part taxon-name-part-type="genus" reg="Tekellina">T.</tp:taxon-name-part><tp:taxon-name-part taxon-name-part-type="species" reg="zhangziqingi">zhangziqingi</tp:taxon-name-part></tp:taxon-name>
                    </italic>
                    <bold>sp. nov.</bold>
                  </td><td rowspan="1" colspan="1">China</td><td rowspan="1" colspan="1">Oriental</td></tr></tbody></table></table-wrap></tp:treatment-sec><ref-list><ref id="B15"><mixed-citation xmlns:xlink="http://www.w3.org/1999/xlink" xlink:type="simple">WSC (<year>2025</year>) World Spider Catalog. Natural History Museum Bern. Version 26.0. <ext-link xlink:href="https://wsc.nmbe.ch/" ext-link-type="uri" xlink:type="simple">https://wsc.nmbe.ch/</ext-link> [accessed 18 April 2025]</mixed-citation></ref><ref id="B11"><mixed-citation xmlns:xlink="http://www.w3.org/1999/xlink" xlink:type="simple"><person-group><name name-style="western"><surname>Lin</surname><given-names>YC</given-names></name><name name-style="western"><surname>Ballarin</surname><given-names>F</given-names></name><name name-style="western"><surname>Li</surname><given-names>SQ</given-names></name></person-group> (<year>2016</year>) <article-title>A survey of the spider family <tp:taxon-name><tp:taxon-name-part taxon-name-part-type="family">Nesticidae</tp:taxon-name-part></tp:taxon-name> (<tp:taxon-name><tp:taxon-name-part taxon-name-part-type="class">Arachnida</tp:taxon-name-part></tp:taxon-name>, <tp:taxon-name><tp:taxon-name-part taxon-name-part-type="order">Araneae</tp:taxon-name-part></tp:taxon-name>) in Asia and Madagascar, with the description of forty-three new species.</article-title><source>ZooKeys</source><volume>627</volume>: <fpage>1</fpage>–<lpage>168</lpage>. <ext-link xlink:href="10.3897/zookeys.627.8629" ext-link-type="doi" xlink:type="simple">https://doi.org/10.3897/zookeys.627.8629</ext-link></mixed-citation></ref><ref id="B12"><mixed-citation xmlns:xlink="http://www.w3.org/1999/xlink" xlink:type="simple"><person-group><name name-style="western"><surname>Lin</surname><given-names>YJ</given-names></name><name name-style="western"><surname>Li</surname><given-names>SQ</given-names></name><name name-style="western"><surname>Mo</surname><given-names>HL</given-names></name><name name-style="western"><surname>Wang</surname><given-names>XH</given-names></name></person-group> (<year>2024</year>) <article-title>Thirty-eight spider species (<tp:taxon-name><tp:taxon-name-part taxon-name-part-type="class">Arachnida</tp:taxon-name-part></tp:taxon-name>: <tp:taxon-name><tp:taxon-name-part taxon-name-part-type="order">Araneae</tp:taxon-name-part></tp:taxon-name>) from China, Indonesia, Japan and Vietnam.</article-title><source>Zoological Systematics</source><volume>49</volume>(<issue>1</issue>): <fpage>4</fpage>–<lpage>98</lpage>. <ext-link xlink:href="10.11865/zs.2024101" ext-link-type="doi" xlink:type="simple">https://doi.org/10.11865/zs.2024101</ext-link></mixed-citation></ref></ref-list></tp:taxon-treatment>
