# Supplementary material for: ﻿Two new species of Synotaxidae from eastern China (Araneae, Synotaxidae)
Source: Zookeys. 2025 Aug 4;1248:1–16. doi: 10.3897/zookeys.1248.150650 (PMC12340536; doi:10.3897/zookeys.1248.150650)
Supplement: XML Treatment for Hamus [file zookeys.1248.150650-treatment2.xml]

<!DOCTYPE tp:taxon-treatment
  PUBLIC "-//TaxonX//DTD Taxonomic Treatment Publishing DTD v0 20100105//EN" "tax-treatment-NSO.dtd">
<tp:taxon-treatment xmlns:tp="http://www.plazi.org/taxpub"><tp:treatment-meta><kwd-group><label>Taxon classification</label><kwd>
              <named-content content-type="kingdom">Animalia</named-content>
            </kwd><kwd>
              <named-content content-type="order">Araneae</named-content>
            </kwd><kwd>
              <named-content content-type="family">Synotaxidae</named-content>
            </kwd></kwd-group><mixed-citation publication-type="journal"><person-group><name><surname>Wang</surname><given-names>Zhong-Jing</given-names></name><name><surname>Yao</surname><given-names>Yan-Bin</given-names></name><name><surname>Lyu</surname><given-names>Xiao-Ting</given-names></name><name><surname>Liu</surname><given-names>Ke-Ke</given-names></name><name><surname>Lin</surname><given-names>Yu-Cheng</given-names></name></person-group><article-title>﻿Two new species of <tp:taxon-name><tp:taxon-name-part taxon-name-part-type="family">Synotaxidae</tp:taxon-name-part></tp:taxon-name> from eastern China (<tp:taxon-name><tp:taxon-name-part taxon-name-part-type="order">Araneae</tp:taxon-name-part></tp:taxon-name>, <tp:taxon-name><tp:taxon-name-part taxon-name-part-type="family">Synotaxidae</tp:taxon-name-part></tp:taxon-name>)</article-title><source>Zookeys</source><day>04</day><month>08</month><year>2025</year><volume>1248</volume><fpage>1</fpage><lpage>16</lpage><pub-id pub-id-type="doi">10.3897/zookeys.1248.150650</pub-id></mixed-citation></tp:treatment-meta><tp:nomenclature><label>﻿Genus</label><tp:taxon-name>
            <object-id xmlns:xlink="http://www.w3.org/1999/xlink" content-type="arpha" xlink:type="simple">21355AF3-702A-56D5-A97E-664AFCD09EE7</object-id>
            <tp:taxon-name-part taxon-name-part-type="genus" reg="Hamus">Hamus</tp:taxon-name-part>
          </tp:taxon-name><tp:taxon-authority>Ballarin &amp; Li, 2015</tp:taxon-authority></tp:nomenclature><tp:treatment-sec sec-type="comments" id="SECID0EQ4AE"><title>Comments.</title><p>The genus <italic><tp:taxon-name><tp:taxon-name-part taxon-name-part-type="genus" reg="Hamus">Hamus</tp:taxon-name-part></tp:taxon-name></italic> was initially assigned to <tp:taxon-name><tp:taxon-name-part taxon-name-part-type="family">Nesticidae</tp:taxon-name-part></tp:taxon-name> and later transferred to <tp:taxon-name><tp:taxon-name-part taxon-name-part-type="family">Synotaxidae</tp:taxon-name-part></tp:taxon-name> (<xref ref-type="bibr" rid="B14">Ramírez et al. 2022</xref>). This genus includes only five species, distributed in southern China, Philippines and Laos (<xref ref-type="bibr" rid="B15">WSC 2025</xref>). Currently, <italic><tp:taxon-name><tp:taxon-name-part taxon-name-part-type="genus" reg="Hamus">H.</tp:taxon-name-part><tp:taxon-name-part taxon-name-part-type="species" reg="luzon">luzon</tp:taxon-name-part></tp:taxon-name></italic> Lin, Ballarin &amp; Li, 2016 occurs in the Philippines, and all other species are distributed in China (<xref ref-type="bibr" rid="B15">WSC 2025</xref>).</p><sec sec-type="﻿Keys to Hamus species" id="SECID0E55AE"><title>﻿Keys to <italic><tp:taxon-name><tp:taxon-name-part taxon-name-part-type="genus" reg="Hamus">Hamus</tp:taxon-name-part></tp:taxon-name></italic> species</title><sec sec-type="﻿Males (male of H. luzon unknown)" id="SECID0EK6AE"><title>﻿Males (male of <italic><tp:taxon-name><tp:taxon-name-part taxon-name-part-type="genus" reg="Hamus">Hamus</tp:taxon-name-part><tp:taxon-name-part taxon-name-part-type="species" reg="luzon">luzon</tp:taxon-name-part></tp:taxon-name></italic> unknown)</title><table-wrap content-type="key" position="anchor" orientation="portrait"><table id="TID0EIKAC" rules="all"><tbody><tr><td rowspan="1" colspan="1">1</td><td rowspan="1" colspan="1">Tegulum without terminal apophysis I (<xref ref-type="bibr" rid="B11">Lin et al. 2016</xref>: 10, fig. 1A−D)</td><td rowspan="1" colspan="1">
                        <bold>
                          <italic>
                            <tp:taxon-name><tp:taxon-name-part taxon-name-part-type="genus" reg="Hamus">H.</tp:taxon-name-part><tp:taxon-name-part taxon-name-part-type="species" reg="cornutus">cornutus</tp:taxon-name-part></tp:taxon-name>
                          </italic>
                        </bold>
                      </td></tr><tr><td rowspan="1" colspan="1">–</td><td rowspan="1" colspan="1">Tegulum with terminal apophysis I (<xref ref-type="bibr" rid="B11">Lin et al. 2016</xref>: 14, fig. 3D−H)</td><td rowspan="1" colspan="1">
                        <bold>2</bold>
                      </td></tr><tr><td rowspan="1" colspan="1">2</td><td rowspan="1" colspan="1">Terminal apophysis I of tegulum with a blunt and short process (<xref ref-type="bibr" rid="B11">Lin et al. 2016</xref>: 14, fig. 3D−H)</td><td rowspan="1" colspan="1">
                        <bold>
                          <italic>
                            <tp:taxon-name><tp:taxon-name-part taxon-name-part-type="genus" reg="Hamus">H.</tp:taxon-name-part><tp:taxon-name-part taxon-name-part-type="species" reg="kangdingensis">kangdingensis</tp:taxon-name-part></tp:taxon-name>
                          </italic>
                        </bold>
                      </td></tr><tr><td rowspan="1" colspan="1">–</td><td rowspan="1" colspan="1">Terminal apophysis I of tegulum with a slightly sharp and long process (<xref ref-type="bibr" rid="B11">Lin et al. 2016</xref>: 17, fig. 5A−D)</td><td rowspan="1" colspan="1">
                        <bold>3</bold>
                      </td></tr><tr><td rowspan="1" colspan="1">3</td><td rowspan="1" colspan="1">Terminal apophysis II of tegulum with strongly curved apex (Fig. <xref ref-type="fig" rid="F2">2A−F</xref>)</td><td rowspan="1" colspan="1">
                        <bold><italic><tp:taxon-name><tp:taxon-name-part taxon-name-part-type="genus" reg="Hamus">H.</tp:taxon-name-part><tp:taxon-name-part taxon-name-part-type="species" reg="qingming">qingming</tp:taxon-name-part></tp:taxon-name></italic> sp. nov.</bold>
                      </td></tr><tr><td rowspan="1" colspan="1">–</td><td rowspan="1" colspan="1">Terminal apophysis II of tegulum without apex (<xref ref-type="bibr" rid="B2">Ballarin and Li 2015</xref>: 180, fig. 1A−D)</td><td rowspan="1" colspan="1">
                        <bold>4</bold>
                      </td></tr><tr><td rowspan="1" colspan="1">4</td><td rowspan="1" colspan="1">Wide terminal apophysis process I of tegulum with a blunt tip (<xref ref-type="bibr" rid="B11">Lin et al. 2016</xref>: 17, fig. 5A−D)</td><td rowspan="1" colspan="1">
                        <bold>
                          <italic>
                            <tp:taxon-name><tp:taxon-name-part taxon-name-part-type="genus" reg="Hamus">H.</tp:taxon-name-part><tp:taxon-name-part taxon-name-part-type="species" reg="mangunensis">mangunensis</tp:taxon-name-part></tp:taxon-name>
                          </italic>
                        </bold>
                      </td></tr><tr><td rowspan="1" colspan="1">–</td><td rowspan="1" colspan="1">Narrow terminal apophysis process I of tegulum with a sharp point (<xref ref-type="bibr" rid="B2">Ballarin and Li 2015</xref>: 180, fig. 1A−D)</td><td rowspan="1" colspan="1">
                        <bold>
                          <italic>
                            <tp:taxon-name><tp:taxon-name-part taxon-name-part-type="genus" reg="Hamus">H.</tp:taxon-name-part><tp:taxon-name-part taxon-name-part-type="species" reg="bowoensis">bowoensis</tp:taxon-name-part></tp:taxon-name>
                          </italic>
                        </bold>
                      </td></tr></tbody></table></table-wrap></sec><sec sec-type="﻿Females (females of H. kangdingensis and H. mangunensis unknown)" id="SECID0EQGAG"><title>﻿Females (females of <italic><tp:taxon-name><tp:taxon-name-part taxon-name-part-type="genus" reg="Hamus">H.</tp:taxon-name-part><tp:taxon-name-part taxon-name-part-type="species" reg="kangdingensis">kangdingensis</tp:taxon-name-part></tp:taxon-name></italic> and <italic><tp:taxon-name><tp:taxon-name-part taxon-name-part-type="genus" reg="Hamus">H.</tp:taxon-name-part><tp:taxon-name-part taxon-name-part-type="species" reg="mangunensis">mangunensis</tp:taxon-name-part></tp:taxon-name></italic> unknown)</title><table-wrap content-type="key" position="anchor" orientation="portrait"><table id="TID0EDAAE" rules="all"><tbody><tr><td rowspan="1" colspan="1">1</td><td rowspan="1" colspan="1">Spermathecae pear-shaped or slightly pear-shaped (<xref ref-type="bibr" rid="B11">Lin et al. 2016</xref>: 11, fig. 2E−G)</td><td rowspan="1" colspan="1">
                        <bold>2</bold>
                      </td></tr><tr><td rowspan="1" colspan="1">–</td><td rowspan="1" colspan="1">Spermathecae round (<xref ref-type="bibr" rid="B11">Lin et al. 2016</xref>: 15, fig. 4D−F)</td><td rowspan="1" colspan="1">
                        <bold>3</bold>
                      </td></tr><tr><td rowspan="1" colspan="1">2</td><td rowspan="1" colspan="1">Copulatory ducts strongly twisted (<xref ref-type="bibr" rid="B2">Ballarin and Li 2015</xref>: 183, fig. 2A−C with copulatory ducts reported as ‘fertilization ducts’)</td><td rowspan="1" colspan="1">
                        <bold>
                          <italic>
                            <tp:taxon-name><tp:taxon-name-part taxon-name-part-type="genus" reg="Hamus">H.</tp:taxon-name-part><tp:taxon-name-part taxon-name-part-type="species" reg="bowoensis">bowoensis</tp:taxon-name-part></tp:taxon-name>
                          </italic>
                        </bold>
                      </td></tr><tr><td rowspan="1" colspan="1">–</td><td rowspan="1" colspan="1">Copulatory ducts relatively straight (<xref ref-type="bibr" rid="B11">Lin et al. 2016</xref>: 15, fig. 4D−F)</td><td rowspan="1" colspan="1">
                        <bold>
                          <italic>
                            <tp:taxon-name><tp:taxon-name-part taxon-name-part-type="genus" reg="Hamus">H.</tp:taxon-name-part><tp:taxon-name-part taxon-name-part-type="species" reg="cornutus">cornutus</tp:taxon-name-part></tp:taxon-name>
                          </italic>
                        </bold>
                      </td></tr><tr><td rowspan="1" colspan="1">3</td><td rowspan="1" colspan="1">Spermathecae touching, and the epigynal plate width is 2.8 times smaller than the spermathecal diameter (Fig. <xref ref-type="fig" rid="F3">3A, B</xref>)</td><td rowspan="1" colspan="1">
                        <bold><italic><tp:taxon-name><tp:taxon-name-part taxon-name-part-type="genus" reg="Hamus">H.</tp:taxon-name-part><tp:taxon-name-part taxon-name-part-type="species" reg="qingming">qingming</tp:taxon-name-part></tp:taxon-name></italic> sp. nov.</bold>
                      </td></tr><tr><td rowspan="1" colspan="1">–</td><td rowspan="1" colspan="1">Spermathecae slightly separated, and the epigynal plate width is 2.3 times smaller than the spermathecal diameter (<xref ref-type="bibr" rid="B11">Lin et al. 2016</xref>: 15, fig. 4D−F)</td><td rowspan="1" colspan="1">
                        <bold>
                          <italic>
                            <tp:taxon-name><tp:taxon-name-part taxon-name-part-type="genus" reg="Hamus">H.</tp:taxon-name-part><tp:taxon-name-part taxon-name-part-type="species" reg="luzon">luzon</tp:taxon-name-part></tp:taxon-name>
                          </italic>
                        </bold>
                      </td></tr></tbody></table></table-wrap></sec></sec></tp:treatment-sec><tp:treatment-sec><!--Section generated to contain objects referenced in tp:taxon-treatment.--><fig id="F2" position="float" orientation="portrait"><object-id xmlns:xlink="http://www.w3.org/1999/xlink" content-type="doi" xlink:type="simple">10.3897/zookeys.1248.150650.figure2</object-id><object-id xmlns:xlink="http://www.w3.org/1999/xlink" content-type="arpha" xlink:type="simple">C047C70B-3A97-5972-B0F6-776D2995A198</object-id><label>Figure 2.</label><caption><p><italic><tp:taxon-name><tp:taxon-name-part taxon-name-part-type="genus" reg="Hamus">Hamus</tp:taxon-name-part><tp:taxon-name-part taxon-name-part-type="species" reg="qingming">qingming</tp:taxon-name-part></tp:taxon-name></italic> sp. nov., male holotype. A. Left palp, ventral view; B. Paracymbuim of left palp, ventral view; C. Right palp, dorsal view; D. Same, retrolateral view; E. Same, ventral view; F. Same, prolateral view. Abbreviations: <abbrev xmlns:xlink="http://www.w3.org/1999/xlink" xlink:title="ventral processes of the conductor (I–II)" id="ABBRID0E1YAG" xlink:type="simple">CP (I–II</abbrev>) – ventral processes of the conductor (I–II), <abbrev xmlns:xlink="http://www.w3.org/1999/xlink" xlink:title="dorsal apophysis of paracymbium" id="ABBRID0E5YAG" xlink:type="simple">DA</abbrev> – dorsal apophysis of the paracymbium, <abbrev xmlns:xlink="http://www.w3.org/1999/xlink" xlink:title="distal processes of paracymbium" id="ABBRID0ECZAG" xlink:type="simple">DP</abbrev> – distal processes of the paracymbium, <abbrev xmlns:xlink="http://www.w3.org/1999/xlink" xlink:title="embolus" id="ABBRID0EGZAG" xlink:type="simple">Em</abbrev> – embolus, <abbrev xmlns:xlink="http://www.w3.org/1999/xlink" xlink:title="lateral cymbial furrow" id="ABBRID0EKZAG" xlink:type="simple">LF</abbrev> – lateral cymbial furrow, <abbrev xmlns:xlink="http://www.w3.org/1999/xlink" xlink:title="terminal apophysis of tegulum" id="ABBRID0EOZAG" xlink:type="simple">TA</abbrev> – terminal apophysis of tegulum, <abbrev xmlns:xlink="http://www.w3.org/1999/xlink" xlink:title="terminal apophysis (I–II) of tegulum" id="ABBRID0ESZAG" xlink:type="simple">TA (I–II</abbrev>) – terminal apophysis (I–II) of tegulum, <abbrev xmlns:xlink="http://www.w3.org/1999/xlink" xlink:title="ventral apophysis of the paracymbium" id="ABBRID0EWZAG" xlink:type="simple">VA</abbrev> – ventral apophysis of the paracymbium. Scale bars: 0.1 mm.</p></caption><graphic xmlns:xlink="http://www.w3.org/1999/xlink" xlink:href="zookeys-1248-001_article-150650__-g002.jpg" position="float" orientation="portrait" xlink:type="simple" id="oo_1387435.jpg"><uri content-type="original_file" xlink:type="simple">https://binary.pensoft.net/fig/1387435</uri></graphic></fig><fig id="F3" position="float" orientation="portrait"><object-id xmlns:xlink="http://www.w3.org/1999/xlink" content-type="doi" xlink:type="simple">10.3897/zookeys.1248.150650.figure3</object-id><object-id xmlns:xlink="http://www.w3.org/1999/xlink" content-type="arpha" xlink:type="simple">6A641E42-B7F9-5920-8848-5EC9F742767D</object-id><label>Figure 3.</label><caption><p><italic><tp:taxon-name><tp:taxon-name-part taxon-name-part-type="genus" reg="Hamus">Hamus</tp:taxon-name-part><tp:taxon-name-part taxon-name-part-type="species" reg="qingming">qingming</tp:taxon-name-part></tp:taxon-name></italic> sp. nov., female paratype. A. Epigyne, ventral view; B. Vulva, dorsal view. Abbreviations: <abbrev xmlns:xlink="http://www.w3.org/1999/xlink" xlink:title="copulatory duct" id="ABBRID0EY5AG" xlink:type="simple">CD</abbrev> – copulatory duct, <abbrev xmlns:xlink="http://www.w3.org/1999/xlink" xlink:title="copulatory opening" id="ABBRID0E35AG" xlink:type="simple">CO</abbrev> – copulatory opening, <abbrev xmlns:xlink="http://www.w3.org/1999/xlink" xlink:title="epigynal plate" id="ABBRID0EA6AG" xlink:type="simple">EP</abbrev> – epigynal plate, <abbrev xmlns:xlink="http://www.w3.org/1999/xlink" xlink:title="fertilization duct" id="ABBRID0EE6AG" xlink:type="simple">FD</abbrev> – fertilization duct, <abbrev xmlns:xlink="http://www.w3.org/1999/xlink" xlink:title="spermatheca" id="ABBRID0EI6AG" xlink:type="simple">Spe</abbrev> – spermatheca. Scale bars: 0.10 mm.</p></caption><graphic xmlns:xlink="http://www.w3.org/1999/xlink" xlink:href="zookeys-1248-001_article-150650__-g003.jpg" position="float" orientation="portrait" xlink:type="simple" id="oo_1387436.jpg"><uri content-type="original_file" xlink:type="simple">https://binary.pensoft.net/fig/1387436</uri></graphic></fig></tp:treatment-sec><ref-list><ref id="B14"><mixed-citation xmlns:xlink="http://www.w3.org/1999/xlink" xlink:type="simple"><person-group><name name-style="western"><surname>Ramírez</surname><given-names>MJ</given-names></name><name name-style="western"><surname>Magalhaes</surname><given-names>IL</given-names></name><name name-style="western"><surname>Pizarro-Araya</surname><given-names>J</given-names></name><name name-style="western"><surname>Ballarin</surname><given-names>F</given-names></name><name name-style="western"><surname>Marusik</surname><given-names>YM</given-names></name><name name-style="western"><surname>Eskov</surname><given-names>KY</given-names></name></person-group> (<year>2022</year>) <article-title>A new species of the spider genus <italic><tp:taxon-name><tp:taxon-name-part taxon-name-part-type="genus">Tekellina</tp:taxon-name-part></tp:taxon-name></italic> Levi, 1957 from Chile, with a broadened definition of the family <tp:taxon-name><tp:taxon-name-part taxon-name-part-type="family">Synotaxidae</tp:taxon-name-part></tp:taxon-name> (<tp:taxon-name><tp:taxon-name-part taxon-name-part-type="class">Arachnida</tp:taxon-name-part></tp:taxon-name>, <tp:taxon-name><tp:taxon-name-part taxon-name-part-type="order">Araneae</tp:taxon-name-part></tp:taxon-name>).</article-title><source>Zoologischer Anzeiger</source><volume>301</volume>: <fpage>76</fpage>–<lpage>90</lpage>. <ext-link xlink:href="10.1016/j.jcz.2022.08.005" ext-link-type="doi" xlink:type="simple">https://doi.org/10.1016/j.jcz.2022.08.005</ext-link></mixed-citation></ref><ref id="B15"><mixed-citation xmlns:xlink="http://www.w3.org/1999/xlink" xlink:type="simple">WSC (<year>2025</year>) World Spider Catalog. Natural History Museum Bern. Version 26.0. <ext-link xlink:href="https://wsc.nmbe.ch/" ext-link-type="uri" xlink:type="simple">https://wsc.nmbe.ch/</ext-link> [accessed 18 April 2025]</mixed-citation></ref><ref id="B11"><mixed-citation xmlns:xlink="http://www.w3.org/1999/xlink" xlink:type="simple"><person-group><name name-style="western"><surname>Lin</surname><given-names>YC</given-names></name><name name-style="western"><surname>Ballarin</surname><given-names>F</given-names></name><name name-style="western"><surname>Li</surname><given-names>SQ</given-names></name></person-group> (<year>2016</year>) <article-title>A survey of the spider family <tp:taxon-name><tp:taxon-name-part taxon-name-part-type="family">Nesticidae</tp:taxon-name-part></tp:taxon-name> (<tp:taxon-name><tp:taxon-name-part taxon-name-part-type="class">Arachnida</tp:taxon-name-part></tp:taxon-name>, <tp:taxon-name><tp:taxon-name-part taxon-name-part-type="order">Araneae</tp:taxon-name-part></tp:taxon-name>) in Asia and Madagascar, with the description of forty-three new species.</article-title><source>ZooKeys</source><volume>627</volume>: <fpage>1</fpage>–<lpage>168</lpage>. <ext-link xlink:href="10.3897/zookeys.627.8629" ext-link-type="doi" xlink:type="simple">https://doi.org/10.3897/zookeys.627.8629</ext-link></mixed-citation></ref><ref id="B2"><mixed-citation xmlns:xlink="http://www.w3.org/1999/xlink" xlink:type="simple"><person-group><name name-style="western"><surname>Ballarin</surname><given-names>F</given-names></name><name name-style="western"><surname>Li</surname><given-names>SQ</given-names></name></person-group> (<year>2015</year>) <article-title>Three new genera of the family <tp:taxon-name><tp:taxon-name-part taxon-name-part-type="family">Nesticidae</tp:taxon-name-part></tp:taxon-name> (<tp:taxon-name><tp:taxon-name-part taxon-name-part-type="class">Arachnida</tp:taxon-name-part></tp:taxon-name>: <tp:taxon-name><tp:taxon-name-part taxon-name-part-type="order">Araneae</tp:taxon-name-part></tp:taxon-name>) from Tibet and Yunnan, China.</article-title><source>Zoological Systematics</source><volume>40</volume>(<issue>2</issue>): <fpage>179</fpage>–<lpage>190</lpage>. <ext-link xlink:href="10.11865/zs.20150203" ext-link-type="doi" xlink:type="simple">https://doi.org/10.11865/zs.20150203</ext-link></mixed-citation></ref></ref-list></tp:taxon-treatment>
