# Supplementary material for: ﻿Two new species of Synotaxidae from eastern China (Araneae, Synotaxidae)
Source: Zookeys. 2025 Aug 4;1248:1–16. doi: 10.3897/zookeys.1248.150650 (PMC12340536; doi:10.3897/zookeys.1248.150650)
Supplement: XML Treatment for Hamus qingming [file zookeys.1248.150650-treatment3.xml]

<!DOCTYPE tp:taxon-treatment
  PUBLIC "-//TaxonX//DTD Taxonomic Treatment Publishing DTD v0 20100105//EN" "tax-treatment-NSO.dtd">
<tp:taxon-treatment xmlns:tp="http://www.plazi.org/taxpub"><tp:treatment-meta><kwd-group><label>Taxon classification</label><kwd>
              <named-content content-type="kingdom">Animalia</named-content>
            </kwd><kwd>
              <named-content content-type="order">Araneae</named-content>
            </kwd><kwd>
              <named-content content-type="family">Synotaxidae</named-content>
            </kwd></kwd-group><mixed-citation publication-type="journal"><person-group><name><surname>Wang</surname><given-names>Zhong-Jing</given-names></name><name><surname>Yao</surname><given-names>Yan-Bin</given-names></name><name><surname>Lyu</surname><given-names>Xiao-Ting</given-names></name><name><surname>Liu</surname><given-names>Ke-Ke</given-names></name><name><surname>Lin</surname><given-names>Yu-Cheng</given-names></name></person-group><article-title>﻿Two new species of <tp:taxon-name><tp:taxon-name-part taxon-name-part-type="family">Synotaxidae</tp:taxon-name-part></tp:taxon-name> from eastern China (<tp:taxon-name><tp:taxon-name-part taxon-name-part-type="order">Araneae</tp:taxon-name-part></tp:taxon-name>, <tp:taxon-name><tp:taxon-name-part taxon-name-part-type="family">Synotaxidae</tp:taxon-name-part></tp:taxon-name>)</article-title><source>Zookeys</source><day>04</day><month>08</month><year>2025</year><volume>1248</volume><fpage>1</fpage><lpage>16</lpage><pub-id pub-id-type="doi">10.3897/zookeys.1248.150650</pub-id></mixed-citation></tp:treatment-meta><tp:nomenclature><label>﻿</label><tp:taxon-name>
            <object-id xmlns:xlink="http://www.w3.org/1999/xlink" content-type="arpha" xlink:type="simple">A4590332-79CD-5537-A2FF-EC4326AAF8EE</object-id>
            <tp:taxon-name-part taxon-name-part-type="genus" reg="Hamus">Hamus</tp:taxon-name-part>
            <tp:taxon-name-part taxon-name-part-type="species" reg="qingming">qingming</tp:taxon-name-part>
            <object-id xmlns:xlink="http://www.w3.org/1999/xlink" content-type="zoobank" xlink:type="simple">https://zoobank.org/A43B041F-7AAD-4B6F-9E37-A7C032F4ADE8</object-id>
          </tp:taxon-name><tp:taxon-authority>Yao, Liu &amp; Lin</tp:taxon-authority><tp:taxon-status xmlns:xlink="http://www.w3.org/1999/xlink" xlink:type="simple">sp. nov.</tp:taxon-status><xref ref-type="fig" rid="F1">Figs 1</xref><xref ref-type="fig" rid="F2">, 2</xref><xref ref-type="fig" rid="F3">, 3 Common Chinese name: 清明钩蛛</xref></tp:nomenclature><tp:treatment-sec sec-type="type material" id="SECID0EHOAG"><title>Type material.</title><p><bold><italic>Holotype</italic></bold> ♂ and <bold><italic>paratype</italic></bold> 1 ♀. (Syn-01, <abbrev xmlns:xlink="http://www.w3.org/1999/xlink" content-type="institution" xlink:title="Animal Specimen Museum, College of Life Science, Jinggangshan University, Ji’an, China" id="ABBRID0EVOAG" xlink:type="simple">ASM-JGSU</abbrev>). <bold>CHINA</bold>: • Fujian Prov., Zhangzhou City, Nanjing Co., Huboliao Nature Reserve, Huboliao area, <named-content xmlns:xlink="http://www.w3.org/1999/xlink" content-type="dwc:verbatimCoordinates" xlink:type="simple"><named-content content-type="geo-json" specific-use="{&#34;type&#34;:&#34;Point&#34;,&#34;coordinates&#34;:[117.248186,24.517467]}" id="NCID0E6OAG" xlink:type="simple">24°31'2.88"N, 117°14'53.47"E</named-content></named-content>, 357 m a.s.l., 3.IV.2024, Y.B. Yao et al. leg.</p></tp:treatment-sec><tp:treatment-sec sec-type="diagnosis" id="SECID0EEPAG"><title>Diagnosis.</title><p>The new species is similar to <italic><tp:taxon-name><tp:taxon-name-part taxon-name-part-type="genus" reg="Hamus">H.</tp:taxon-name-part><tp:taxon-name-part taxon-name-part-type="species" reg="bowoensis">bowoensis</tp:taxon-name-part></tp:taxon-name></italic> Ballarin &amp; Li, 2015 and <italic><tp:taxon-name><tp:taxon-name-part taxon-name-part-type="genus" reg="Hamus">H.</tp:taxon-name-part><tp:taxon-name-part taxon-name-part-type="species" reg="mangunensis">mangunensis</tp:taxon-name-part></tp:taxon-name></italic> Lin, Ballarin &amp; Li, 2016 (<xref ref-type="bibr" rid="B2">Ballarin and Li 2015</xref>: 180, fig. 1A−D; <xref ref-type="bibr" rid="B11">Lin et al. 2016</xref>: 17, fig. 5A−D) in having a clip-like terminal apophysis of the tegulum and a filamentous embolus, but can be separated from it by the large hook-shaped distal process of the paracymbium (vs. very tiny in <italic><tp:taxon-name><tp:taxon-name-part taxon-name-part-type="genus" reg="Hamus">H.</tp:taxon-name-part><tp:taxon-name-part taxon-name-part-type="species" reg="bowoensis">bowoensis</tp:taxon-name-part></tp:taxon-name></italic> and <italic><tp:taxon-name><tp:taxon-name-part taxon-name-part-type="genus" reg="Hamus">H.</tp:taxon-name-part><tp:taxon-name-part taxon-name-part-type="species" reg="mangunensis">mangunensis</tp:taxon-name-part></tp:taxon-name></italic>), a hook-shaped terminal apophysis II of the tegulum with a strongly curved apex (vs. without apex in both <italic><tp:taxon-name><tp:taxon-name-part taxon-name-part-type="genus" reg="Hamus">H.</tp:taxon-name-part><tp:taxon-name-part taxon-name-part-type="species" reg="bowoensis">bowoensis</tp:taxon-name-part></tp:taxon-name></italic> and <italic><tp:taxon-name><tp:taxon-name-part taxon-name-part-type="genus" reg="Hamus">H.</tp:taxon-name-part><tp:taxon-name-part taxon-name-part-type="species" reg="mangunensis">mangunensis</tp:taxon-name-part></tp:taxon-name></italic>), and the thick and finger-like ventral conductor processes I (vs. hook-like in <italic><tp:taxon-name><tp:taxon-name-part taxon-name-part-type="genus" reg="Hamus">H.</tp:taxon-name-part><tp:taxon-name-part taxon-name-part-type="species" reg="bowoensis">bowoensis</tp:taxon-name-part></tp:taxon-name></italic> and <italic><tp:taxon-name><tp:taxon-name-part taxon-name-part-type="genus" reg="Hamus">H.</tp:taxon-name-part><tp:taxon-name-part taxon-name-part-type="species" reg="mangunensis">mangunensis</tp:taxon-name-part></tp:taxon-name></italic>) (Fig. <xref ref-type="fig" rid="F2">2A−F</xref>). The female of the new species resembles that of <italic><tp:taxon-name><tp:taxon-name-part taxon-name-part-type="genus" reg="Hamus">H.</tp:taxon-name-part><tp:taxon-name-part taxon-name-part-type="species" reg="luzon">luzon</tp:taxon-name-part></tp:taxon-name></italic> Lin, Ballarin &amp; Li, 2016 (<xref ref-type="bibr" rid="B11">Lin et al. 2016</xref>: 15, fig. 4D−F) in having almost round spermathecae and the shorter, narrower fertilization ducts, but can be distinguished by the epigynal plate width 2.8 times smaller than the spermathecal diameter (vs. 2.3 times) and the touching spermathecae (vs. slightly separated) (Fig. <xref ref-type="fig" rid="F3">3A, B</xref>).</p></tp:treatment-sec><tp:treatment-sec sec-type="description" id="SECID0EBTAG"><title>Description.</title><p><bold>Male</bold> (holotype). Habitus as in Fig. <xref ref-type="fig" rid="F1">1A, B</xref>. Total length 1.28, carapace 0.66 long, 0.6 wide. Eye sizes and interdistances (Fig. <xref ref-type="fig" rid="F1">1A</xref>): <abbrev xmlns:xlink="http://www.w3.org/1999/xlink" xlink:title="anterior median eye" id="ABBRID0ERTAG" xlink:type="simple">AME</abbrev> 0.02, <abbrev xmlns:xlink="http://www.w3.org/1999/xlink" xlink:title="anterior lateral eye" id="ABBRID0EVTAG" xlink:type="simple">ALE</abbrev> 0.07, <abbrev xmlns:xlink="http://www.w3.org/1999/xlink" xlink:title="posterior median eye" id="ABBRID0EZTAG" xlink:type="simple">PME</abbrev> 0.06, <abbrev xmlns:xlink="http://www.w3.org/1999/xlink" xlink:title="posterior lateral eye" id="ABBRID0E4TAG" xlink:type="simple">PLE</abbrev> 0.07, <abbrev xmlns:xlink="http://www.w3.org/1999/xlink" xlink:title="anterior median eye" id="ABBRID0EBUAG" xlink:type="simple">AME</abbrev>−<abbrev xmlns:xlink="http://www.w3.org/1999/xlink" xlink:title="anterior median eye" id="ABBRID0EFUAG" xlink:type="simple">AME</abbrev> 0.06, <abbrev xmlns:xlink="http://www.w3.org/1999/xlink" xlink:title="anterior median eye" id="ABBRID0EJUAG" xlink:type="simple">AME</abbrev>−<abbrev xmlns:xlink="http://www.w3.org/1999/xlink" xlink:title="anterior lateral eye" id="ABBRID0ENUAG" xlink:type="simple">ALE</abbrev> 0.02, <abbrev xmlns:xlink="http://www.w3.org/1999/xlink" xlink:title="posterior median eye" id="ABBRID0ERUAG" xlink:type="simple">PME</abbrev>−<abbrev xmlns:xlink="http://www.w3.org/1999/xlink" xlink:title="posterior median eye" id="ABBRID0EVUAG" xlink:type="simple">PME</abbrev> 0.05, <abbrev xmlns:xlink="http://www.w3.org/1999/xlink" xlink:title="posterior median eye" id="ABBRID0EZUAG" xlink:type="simple">PME</abbrev>−<abbrev xmlns:xlink="http://www.w3.org/1999/xlink" xlink:title="posterior lateral eye" id="ABBRID0E4UAG" xlink:type="simple">PLE</abbrev> 0.05, <abbrev xmlns:xlink="http://www.w3.org/1999/xlink" xlink:title="anterior median eye" id="ABBRID0EBVAG" xlink:type="simple">AME</abbrev>−<abbrev xmlns:xlink="http://www.w3.org/1999/xlink" xlink:title="posterior median eye" id="ABBRID0EFVAG" xlink:type="simple">PME</abbrev> 0.03, <abbrev xmlns:xlink="http://www.w3.org/1999/xlink" xlink:title="anterior median eye" id="ABBRID0EJVAG" xlink:type="simple">AME</abbrev>−<abbrev xmlns:xlink="http://www.w3.org/1999/xlink" xlink:title="posterior lateral eye" id="ABBRID0ENVAG" xlink:type="simple">PLE</abbrev> 0.03, <abbrev xmlns:xlink="http://www.w3.org/1999/xlink" xlink:title="anterior lateral eye" id="ABBRID0ERVAG" xlink:type="simple">ALE</abbrev>−<abbrev xmlns:xlink="http://www.w3.org/1999/xlink" xlink:title="anterior lateral eye" id="ABBRID0EVVAG" xlink:type="simple">ALE</abbrev> 0.06, <abbrev xmlns:xlink="http://www.w3.org/1999/xlink" xlink:title="posterior lateral eye" id="ABBRID0EZVAG" xlink:type="simple">PLE</abbrev>−<abbrev xmlns:xlink="http://www.w3.org/1999/xlink" xlink:title="posterior lateral eye" id="ABBRID0E4VAG" xlink:type="simple">PLE</abbrev> 0.26, <abbrev xmlns:xlink="http://www.w3.org/1999/xlink" xlink:title="anterior lateral eye" id="ABBRID0EBWAG" xlink:type="simple">ALE</abbrev>−<abbrev xmlns:xlink="http://www.w3.org/1999/xlink" xlink:title="posterior lateral eye" id="ABBRID0EFWAG" xlink:type="simple">PLE</abbrev> 0.26. <abbrev xmlns:xlink="http://www.w3.org/1999/xlink" xlink:title="median ocular area" id="ABBRID0EJWAG" xlink:type="simple">MOA</abbrev> 0.13 long, front width 0.11, back width 0.17. Endites trapezoidal, longer than wide, with dense setae arranged on the superomedial surface. Labium trapezoidal, wider than long, fused with sternum. Sternum (Fig. <xref ref-type="fig" rid="F1">1B</xref>) subtriangular shield-shaped, nearly as long as wide, lateral margin with scattered long setae. Legs (Fig. <xref ref-type="fig" rid="F1">1A, B</xref>): with abundant short setae; measurements: I 2.36 (0.72, 0.2, 0.21, 0.83, 0.4); II 2.42 (0.67, 0.29, 0.55, 0.45, 0.46); III 1.7 (0.38, 0.15, 0.49, 0.36, 0.32); IV 2.63 (0.82, 0.26, 0.66, 0.44, 0.45). Abdomen (Fig. <xref ref-type="fig" rid="F1">1A, B</xref>) 0.64 long, 0.53 wide.</p><fig id="F1" position="float" orientation="portrait"><object-id xmlns:xlink="http://www.w3.org/1999/xlink" content-type="doi" xlink:type="simple">10.3897/zookeys.1248.150650.figure1</object-id><object-id xmlns:xlink="http://www.w3.org/1999/xlink" content-type="arpha" xlink:type="simple">39A143EA-55BC-5868-9D48-C5A76B347AB2</object-id><label>Figure 1.</label><caption><p><italic><tp:taxon-name><tp:taxon-name-part taxon-name-part-type="genus" reg="Hamus">Hamus</tp:taxon-name-part><tp:taxon-name-part taxon-name-part-type="species" reg="qingming">qingming</tp:taxon-name-part></tp:taxon-name></italic> sp. nov., male holotype and female paratype. A. Male habitus, dorsal view; B. Same, ventral view; C. Female habitus, dorsal view; D. Same, ventral view. Scale bars: 0.2 mm.</p></caption><graphic xmlns:xlink="http://www.w3.org/1999/xlink" xlink:href="zookeys-1248-001_article-150650__-g001.jpg" position="float" orientation="portrait" xlink:type="simple" id="oo_1387434.jpg"><uri content-type="original_file" xlink:type="simple">https://binary.pensoft.net/fig/1387434</uri></graphic></fig><p><bold><italic>Coloration</italic></bold> (Fig. <xref ref-type="fig" rid="F1">1A, B</xref>). Carapace yellow to light brown. Chelicerae yellow. Endites and labium yellowish to yellow. Sternum yellow to dark brown, with many dark brown spots on the surface. Legs yellow. Abdomen yellowish to dark, mottled, sub-anteriorly with a transversal light-yellow stripe.</p><p><bold><italic>Palp</italic></bold> (Fig. <xref ref-type="fig" rid="F2">2</xref>). Long lateral cymbial furrow on the retrolateral side of the cymbium. Paracymbium dorsal apophysis translucent and subtriangular, shorter than ventral apophysis, ventral apophysis tongue-shaped, as long as distal process of paracymbium, distal process hook-shaped, relatively large, slightly sclerotized. Terminal apophysis of tegulum well-developed and strongly sclerotized, with 2 curved processes forming together clip-like structure, terminal apophysis I of tegulum fang-like, terminal apophysis II of tegulum hook-shaped, with strongly curved apex. Conductor with 2 ventral processes distally, processes of the conductor I thick and finger-like, processes of the conductor II blunt and laminar, forming a C-shaped groove. Embolus filamentous, clockwise spiraling nearly 4/5 coil, arising from ~3 o’clock and ending at ~ 1 o’clock on tegulum.</p><fig id="F2" position="float" orientation="portrait"><object-id xmlns:xlink="http://www.w3.org/1999/xlink" content-type="doi" xlink:type="simple">10.3897/zookeys.1248.150650.figure2</object-id><object-id xmlns:xlink="http://www.w3.org/1999/xlink" content-type="arpha" xlink:type="simple">C047C70B-3A97-5972-B0F6-776D2995A198</object-id><label>Figure 2.</label><caption><p><italic><tp:taxon-name><tp:taxon-name-part taxon-name-part-type="genus" reg="Hamus">Hamus</tp:taxon-name-part><tp:taxon-name-part taxon-name-part-type="species" reg="qingming">qingming</tp:taxon-name-part></tp:taxon-name></italic> sp. nov., male holotype. A. Left palp, ventral view; B. Paracymbuim of left palp, ventral view; C. Right palp, dorsal view; D. Same, retrolateral view; E. Same, ventral view; F. Same, prolateral view. Abbreviations: <abbrev xmlns:xlink="http://www.w3.org/1999/xlink" xlink:title="ventral processes of the conductor (I–II)" id="ABBRID0E1YAG" xlink:type="simple">CP (I–II</abbrev>) – ventral processes of the conductor (I–II), <abbrev xmlns:xlink="http://www.w3.org/1999/xlink" xlink:title="dorsal apophysis of paracymbium" id="ABBRID0E5YAG" xlink:type="simple">DA</abbrev> – dorsal apophysis of the paracymbium, <abbrev xmlns:xlink="http://www.w3.org/1999/xlink" xlink:title="distal processes of paracymbium" id="ABBRID0ECZAG" xlink:type="simple">DP</abbrev> – distal processes of the paracymbium, <abbrev xmlns:xlink="http://www.w3.org/1999/xlink" xlink:title="embolus" id="ABBRID0EGZAG" xlink:type="simple">Em</abbrev> – embolus, <abbrev xmlns:xlink="http://www.w3.org/1999/xlink" xlink:title="lateral cymbial furrow" id="ABBRID0EKZAG" xlink:type="simple">LF</abbrev> – lateral cymbial furrow, <abbrev xmlns:xlink="http://www.w3.org/1999/xlink" xlink:title="terminal apophysis of tegulum" id="ABBRID0EOZAG" xlink:type="simple">TA</abbrev> – terminal apophysis of tegulum, <abbrev xmlns:xlink="http://www.w3.org/1999/xlink" xlink:title="terminal apophysis (I–II) of tegulum" id="ABBRID0ESZAG" xlink:type="simple">TA (I–II</abbrev>) – terminal apophysis (I–II) of tegulum, <abbrev xmlns:xlink="http://www.w3.org/1999/xlink" xlink:title="ventral apophysis of the paracymbium" id="ABBRID0EWZAG" xlink:type="simple">VA</abbrev> – ventral apophysis of the paracymbium. Scale bars: 0.1 mm.</p></caption><graphic xmlns:xlink="http://www.w3.org/1999/xlink" xlink:href="zookeys-1248-001_article-150650__-g002.jpg" position="float" orientation="portrait" xlink:type="simple" id="oo_1387435.jpg"><uri content-type="original_file" xlink:type="simple">https://binary.pensoft.net/fig/1387435</uri></graphic></fig><p><bold>Female</bold> (paratype). Habitus as in Fig. <xref ref-type="fig" rid="F1">1C, D</xref>. As in male, except as noted. Total length 1.79, carapace 0.63 long, 0.63 wide. Eye sizes and interdistances (Fig. <xref ref-type="fig" rid="F1">1C</xref>): <abbrev xmlns:xlink="http://www.w3.org/1999/xlink" xlink:title="anterior median eye" id="ABBRID0EL1AG" xlink:type="simple">AME</abbrev> 0.05, <abbrev xmlns:xlink="http://www.w3.org/1999/xlink" xlink:title="anterior lateral eye" id="ABBRID0EP1AG" xlink:type="simple">ALE</abbrev> 0.06, <abbrev xmlns:xlink="http://www.w3.org/1999/xlink" xlink:title="posterior median eye" id="ABBRID0ET1AG" xlink:type="simple">PME</abbrev> 0.05, <abbrev xmlns:xlink="http://www.w3.org/1999/xlink" xlink:title="posterior lateral eye" id="ABBRID0EX1AG" xlink:type="simple">PLE</abbrev> 0.07, <abbrev xmlns:xlink="http://www.w3.org/1999/xlink" xlink:title="anterior median eye" id="ABBRID0E21AG" xlink:type="simple">AME</abbrev>−<abbrev xmlns:xlink="http://www.w3.org/1999/xlink" xlink:title="anterior median eye" id="ABBRID0E61AG" xlink:type="simple">AME</abbrev> 0.03, <abbrev xmlns:xlink="http://www.w3.org/1999/xlink" xlink:title="anterior median eye" id="ABBRID0ED2AG" xlink:type="simple">AME</abbrev>−<abbrev xmlns:xlink="http://www.w3.org/1999/xlink" xlink:title="anterior lateral eye" id="ABBRID0EH2AG" xlink:type="simple">ALE</abbrev> 0.02, <abbrev xmlns:xlink="http://www.w3.org/1999/xlink" xlink:title="posterior median eye" id="ABBRID0EL2AG" xlink:type="simple">PME</abbrev>−<abbrev xmlns:xlink="http://www.w3.org/1999/xlink" xlink:title="posterior median eye" id="ABBRID0EP2AG" xlink:type="simple">PME</abbrev> 0.05, <abbrev xmlns:xlink="http://www.w3.org/1999/xlink" xlink:title="posterior median eye" id="ABBRID0ET2AG" xlink:type="simple">PME</abbrev>−<abbrev xmlns:xlink="http://www.w3.org/1999/xlink" xlink:title="posterior lateral eye" id="ABBRID0EX2AG" xlink:type="simple">PLE</abbrev> 0.03, <abbrev xmlns:xlink="http://www.w3.org/1999/xlink" xlink:title="anterior median eye" id="ABBRID0E22AG" xlink:type="simple">AME</abbrev>−<abbrev xmlns:xlink="http://www.w3.org/1999/xlink" xlink:title="posterior median eye" id="ABBRID0E62AG" xlink:type="simple">PME</abbrev> 0.04, <abbrev xmlns:xlink="http://www.w3.org/1999/xlink" xlink:title="anterior median eye" id="ABBRID0ED3AG" xlink:type="simple">AME</abbrev>−<abbrev xmlns:xlink="http://www.w3.org/1999/xlink" xlink:title="posterior lateral eye" id="ABBRID0EH3AG" xlink:type="simple">PLE</abbrev> 0.09, <abbrev xmlns:xlink="http://www.w3.org/1999/xlink" xlink:title="anterior lateral eye" id="ABBRID0EL3AG" xlink:type="simple">ALE</abbrev>−<abbrev xmlns:xlink="http://www.w3.org/1999/xlink" xlink:title="anterior lateral eye" id="ABBRID0EP3AG" xlink:type="simple">ALE</abbrev> 0.15, <abbrev xmlns:xlink="http://www.w3.org/1999/xlink" xlink:title="posterior lateral eye" id="ABBRID0ET3AG" xlink:type="simple">PLE</abbrev>−<abbrev xmlns:xlink="http://www.w3.org/1999/xlink" xlink:title="posterior lateral eye" id="ABBRID0EX3AG" xlink:type="simple">PLE</abbrev> 0.21, <abbrev xmlns:xlink="http://www.w3.org/1999/xlink" xlink:title="anterior lateral eye" id="ABBRID0E23AG" xlink:type="simple">ALE</abbrev>−<abbrev xmlns:xlink="http://www.w3.org/1999/xlink" xlink:title="posterior lateral eye" id="ABBRID0E63AG" xlink:type="simple">PLE</abbrev> 0.01. <abbrev xmlns:xlink="http://www.w3.org/1999/xlink" xlink:title="median ocular area" id="ABBRID0ED4AG" xlink:type="simple">MOA</abbrev> 0.13 long, front width 0.11, back width 0.15. Legs (Fig. <xref ref-type="fig" rid="F1">1C, D</xref>): measurements: I 1.55 (0.75, 0.23, 0.57, missing); II 2.33 (0.6, 0.27, 0.56, 0.5, 0.4); III 1.96 (0.58, 0.21, 0.38, 0.21, 0.58); IV 2.81 (0.84, 0.29, 0.7, 0.45, 0.53). Abdomen (Fig. <xref ref-type="fig" rid="F1">1C, D</xref>) 1.16 long, 1.04 wide, with several long setae evenly.</p><p><bold><italic>Coloration</italic></bold> (Fig. <xref ref-type="fig" rid="F1">1C, D</xref>). Carapace yellow to reddish brown. Chelicerae, endites and labium reddish brown. Sternum yellow to reddish brown. Abdomen light yellow.</p><p><bold><italic>Epigyne</italic></bold> (Fig. <xref ref-type="fig" rid="F3">3</xref>). Translucent, more than 1.5 times wider than long. Spermathecae almost round, diameter subequal to half genital plate width, strongly sclerotized and touching each other. Copulatory ducts short, subequal to half spermathecal diameter, forming a C-shaped loop between the copulatory openings and the spermathecal base. Fertilization ducts narrow, connected to the base of the spermathecae and directed laterally.</p><fig id="F3" position="float" orientation="portrait"><object-id xmlns:xlink="http://www.w3.org/1999/xlink" content-type="doi" xlink:type="simple">10.3897/zookeys.1248.150650.figure3</object-id><object-id xmlns:xlink="http://www.w3.org/1999/xlink" content-type="arpha" xlink:type="simple">6A641E42-B7F9-5920-8848-5EC9F742767D</object-id><label>Figure 3.</label><caption><p><italic><tp:taxon-name><tp:taxon-name-part taxon-name-part-type="genus" reg="Hamus">Hamus</tp:taxon-name-part><tp:taxon-name-part taxon-name-part-type="species" reg="qingming">qingming</tp:taxon-name-part></tp:taxon-name></italic> sp. nov., female paratype. A. Epigyne, ventral view; B. Vulva, dorsal view. Abbreviations: <abbrev xmlns:xlink="http://www.w3.org/1999/xlink" xlink:title="copulatory duct" id="ABBRID0EY5AG" xlink:type="simple">CD</abbrev> – copulatory duct, <abbrev xmlns:xlink="http://www.w3.org/1999/xlink" xlink:title="copulatory opening" id="ABBRID0E35AG" xlink:type="simple">CO</abbrev> – copulatory opening, <abbrev xmlns:xlink="http://www.w3.org/1999/xlink" xlink:title="epigynal plate" id="ABBRID0EA6AG" xlink:type="simple">EP</abbrev> – epigynal plate, <abbrev xmlns:xlink="http://www.w3.org/1999/xlink" xlink:title="fertilization duct" id="ABBRID0EE6AG" xlink:type="simple">FD</abbrev> – fertilization duct, <abbrev xmlns:xlink="http://www.w3.org/1999/xlink" xlink:title="spermatheca" id="ABBRID0EI6AG" xlink:type="simple">Spe</abbrev> – spermatheca. Scale bars: 0.10 mm.</p></caption><graphic xmlns:xlink="http://www.w3.org/1999/xlink" xlink:href="zookeys-1248-001_article-150650__-g003.jpg" position="float" orientation="portrait" xlink:type="simple" id="oo_1387436.jpg"><uri content-type="original_file" xlink:type="simple">https://binary.pensoft.net/fig/1387436</uri></graphic></fig></tp:treatment-sec><tp:treatment-sec sec-type="habitat" id="SECID0ER6AG"><title>Habitat.</title><p>In the tree near the ravine stream.</p></tp:treatment-sec><tp:treatment-sec sec-type="distribution" id="SECID0EW6AG"><title>Distribution.</title><p>Known only from Fujian Province, China.</p></tp:treatment-sec><tp:treatment-sec sec-type="etymology" id="SECID0E26AG"><title>Etymology.</title><p>The name is taken from Qingming Festival (清明节), referring to the period of specimen collection during traditional Chinese Tomb-Sweeping Day; noun in apposition.</p></tp:treatment-sec><ref-list><ref id="B2"><mixed-citation xmlns:xlink="http://www.w3.org/1999/xlink" xlink:type="simple"><person-group><name name-style="western"><surname>Ballarin</surname><given-names>F</given-names></name><name name-style="western"><surname>Li</surname><given-names>SQ</given-names></name></person-group> (<year>2015</year>) <article-title>Three new genera of the family <tp:taxon-name><tp:taxon-name-part taxon-name-part-type="family">Nesticidae</tp:taxon-name-part></tp:taxon-name> (<tp:taxon-name><tp:taxon-name-part taxon-name-part-type="class">Arachnida</tp:taxon-name-part></tp:taxon-name>: <tp:taxon-name><tp:taxon-name-part taxon-name-part-type="order">Araneae</tp:taxon-name-part></tp:taxon-name>) from Tibet and Yunnan, China.</article-title><source>Zoological Systematics</source><volume>40</volume>(<issue>2</issue>): <fpage>179</fpage>–<lpage>190</lpage>. <ext-link xlink:href="10.11865/zs.20150203" ext-link-type="doi" xlink:type="simple">https://doi.org/10.11865/zs.20150203</ext-link></mixed-citation></ref><ref id="B11"><mixed-citation xmlns:xlink="http://www.w3.org/1999/xlink" xlink:type="simple"><person-group><name name-style="western"><surname>Lin</surname><given-names>YC</given-names></name><name name-style="western"><surname>Ballarin</surname><given-names>F</given-names></name><name name-style="western"><surname>Li</surname><given-names>SQ</given-names></name></person-group> (<year>2016</year>) <article-title>A survey of the spider family <tp:taxon-name><tp:taxon-name-part taxon-name-part-type="family">Nesticidae</tp:taxon-name-part></tp:taxon-name> (<tp:taxon-name><tp:taxon-name-part taxon-name-part-type="class">Arachnida</tp:taxon-name-part></tp:taxon-name>, <tp:taxon-name><tp:taxon-name-part taxon-name-part-type="order">Araneae</tp:taxon-name-part></tp:taxon-name>) in Asia and Madagascar, with the description of forty-three new species.</article-title><source>ZooKeys</source><volume>627</volume>: <fpage>1</fpage>–<lpage>168</lpage>. <ext-link xlink:href="10.3897/zookeys.627.8629" ext-link-type="doi" xlink:type="simple">https://doi.org/10.3897/zookeys.627.8629</ext-link></mixed-citation></ref></ref-list></tp:taxon-treatment>
