# Supplementary material for: ﻿Two new species of Synotaxidae from eastern China (Araneae, Synotaxidae)
Source: Zookeys. 2025 Aug 4;1248:1–16. doi: 10.3897/zookeys.1248.150650 (PMC12340536; doi:10.3897/zookeys.1248.150650)
Supplement: XML Treatment for Tekellina [file zookeys.1248.150650-treatment4.xml]

<!DOCTYPE tp:taxon-treatment
  PUBLIC "-//TaxonX//DTD Taxonomic Treatment Publishing DTD v0 20100105//EN" "tax-treatment-NSO.dtd">
<tp:taxon-treatment xmlns:tp="http://www.plazi.org/taxpub"><tp:treatment-meta><kwd-group><label>Taxon classification</label><kwd>
              <named-content content-type="kingdom">Animalia</named-content>
            </kwd><kwd>
              <named-content content-type="order">Araneae</named-content>
            </kwd><kwd>
              <named-content content-type="family">Synotaxidae</named-content>
            </kwd></kwd-group><mixed-citation publication-type="journal"><person-group><name><surname>Wang</surname><given-names>Zhong-Jing</given-names></name><name><surname>Yao</surname><given-names>Yan-Bin</given-names></name><name><surname>Lyu</surname><given-names>Xiao-Ting</given-names></name><name><surname>Liu</surname><given-names>Ke-Ke</given-names></name><name><surname>Lin</surname><given-names>Yu-Cheng</given-names></name></person-group><article-title>﻿Two new species of <tp:taxon-name><tp:taxon-name-part taxon-name-part-type="family">Synotaxidae</tp:taxon-name-part></tp:taxon-name> from eastern China (<tp:taxon-name><tp:taxon-name-part taxon-name-part-type="order">Araneae</tp:taxon-name-part></tp:taxon-name>, <tp:taxon-name><tp:taxon-name-part taxon-name-part-type="family">Synotaxidae</tp:taxon-name-part></tp:taxon-name>)</article-title><source>Zookeys</source><day>04</day><month>08</month><year>2025</year><volume>1248</volume><fpage>1</fpage><lpage>16</lpage><pub-id pub-id-type="doi">10.3897/zookeys.1248.150650</pub-id></mixed-citation></tp:treatment-meta><tp:nomenclature><label>﻿Genus</label><tp:taxon-name>
            <object-id xmlns:xlink="http://www.w3.org/1999/xlink" content-type="arpha" xlink:type="simple">B77CA8F4-547B-5992-9236-6516DB0B3248</object-id>
            <tp:taxon-name-part taxon-name-part-type="genus" reg="Tekellina">Tekellina</tp:taxon-name-part>
          </tp:taxon-name><tp:taxon-authority>Levi, 1957</tp:taxon-authority></tp:nomenclature><tp:treatment-sec sec-type="comments" id="SECID0EABBG"><title>Comments.</title><p>The genus <italic><tp:taxon-name><tp:taxon-name-part taxon-name-part-type="genus" reg="Tekellina">Tekellina</tp:taxon-name-part></tp:taxon-name></italic> was originally placed in <tp:taxon-name><tp:taxon-name-part taxon-name-part-type="family">Theridiidae</tp:taxon-name-part></tp:taxon-name>, but its familial placement became uncertain following <xref ref-type="bibr" rid="B13">Marusik and Omelko (2017)</xref>. It was subsequently transferred to <tp:taxon-name><tp:taxon-name-part taxon-name-part-type="family">Synotaxidae</tp:taxon-name-part></tp:taxon-name> by <xref ref-type="bibr" rid="B14">Ramírez et al. (2022)</xref>. This genus includes 14 species, mainly distributed in Brazil and East Asia (<xref ref-type="bibr" rid="B15">WSC 2025</xref>). Current records indicate four <italic><tp:taxon-name><tp:taxon-name-part taxon-name-part-type="genus" reg="Tekellina">Tekellina</tp:taxon-name-part></tp:taxon-name></italic> species occur in China: <italic><tp:taxon-name><tp:taxon-name-part taxon-name-part-type="genus" reg="Tekellina">T.</tp:taxon-name-part><tp:taxon-name-part taxon-name-part-type="species" reg="haosiwen">haosiwen</tp:taxon-name-part></tp:taxon-name></italic> Lin &amp; Li, 2024, <italic><tp:taxon-name><tp:taxon-name-part taxon-name-part-type="genus" reg="Tekellina">T.</tp:taxon-name-part><tp:taxon-name-part taxon-name-part-type="species" reg="helixicis">helixicis</tp:taxon-name-part></tp:taxon-name></italic> Gao &amp; Li, 2014, <italic><tp:taxon-name><tp:taxon-name-part taxon-name-part-type="genus" reg="Tekellina">T.</tp:taxon-name-part><tp:taxon-name-part taxon-name-part-type="species" reg="huihangi">huihangi</tp:taxon-name-part></tp:taxon-name></italic> Lin &amp; Li, 2024 and <italic><tp:taxon-name><tp:taxon-name-part taxon-name-part-type="genus" reg="Tekellina">T.</tp:taxon-name-part><tp:taxon-name-part taxon-name-part-type="species" reg="sadamotoi">sadamotoi</tp:taxon-name-part></tp:taxon-name></italic> Yoshida &amp; Ogata, 2016 (<xref ref-type="bibr" rid="B15">WSC 2025</xref>).</p><sec sec-type="﻿Keys to Tekellina species from China" id="SECID0E1DBG"><title>﻿Keys to <italic><tp:taxon-name><tp:taxon-name-part taxon-name-part-type="genus" reg="Tekellina">Tekellina</tp:taxon-name-part></tp:taxon-name></italic> species from China</title><sec sec-type="﻿Males" id="SECID0EGEBG"><title>﻿Males</title><table-wrap content-type="key" position="anchor" orientation="portrait"><table id="TID0ELLAE" rules="all"><tbody><tr><td rowspan="1" colspan="1">1</td><td rowspan="1" colspan="1">Embolus with thick base (<xref ref-type="bibr" rid="B16">Yoshida and Ogata 2016</xref>: 15, figs 3–5)</td><td rowspan="1" colspan="1">
                        <bold>
                          <italic>
                            <tp:taxon-name><tp:taxon-name-part taxon-name-part-type="genus" reg="Tekellina">T.</tp:taxon-name-part><tp:taxon-name-part taxon-name-part-type="species" reg="sadamotoi">sadamotoi</tp:taxon-name-part></tp:taxon-name>
                          </italic>
                        </bold>
                      </td></tr><tr><td rowspan="1" colspan="1">–</td><td rowspan="1" colspan="1">Embolus without thick base (<xref ref-type="bibr" rid="B12">Lin et al. 2024</xref>: 66, figs 57, 58)</td><td rowspan="1" colspan="1">
                        <bold>2</bold>
                      </td></tr><tr><td rowspan="1" colspan="1">2</td><td rowspan="1" colspan="1">Mesal arm of conductor without identical median ridge (<xref ref-type="bibr" rid="B8">Gao and Li 2014</xref>: 90, figs 72A, 74A, B)</td><td rowspan="1" colspan="1">
                        <bold>
                          <italic>
                            <tp:taxon-name><tp:taxon-name-part taxon-name-part-type="genus" reg="Tekellina">T.</tp:taxon-name-part><tp:taxon-name-part taxon-name-part-type="species" reg="helixicis">helixicis</tp:taxon-name-part></tp:taxon-name>
                          </italic>
                        </bold>
                      </td></tr><tr><td rowspan="1" colspan="1">–</td><td rowspan="1" colspan="1">Mesal arm of conductor with identical median ridge (<xref ref-type="bibr" rid="B12">Lin et al. 2024</xref>: 66, figs 57, 58)</td><td rowspan="1" colspan="1">
                        <bold>3</bold>
                      </td></tr><tr><td rowspan="1" colspan="1">3</td><td rowspan="1" colspan="1">Mesal arm of conductor stubby and not reaching the terminal claw of the conductor (Fig. <xref ref-type="fig" rid="F7">7</xref>)</td><td rowspan="1" colspan="1">
                        <bold><italic><tp:taxon-name><tp:taxon-name-part taxon-name-part-type="genus" reg="Tekellina">T.</tp:taxon-name-part><tp:taxon-name-part taxon-name-part-type="species" reg="zhangziqingi">zhangziqingi</tp:taxon-name-part></tp:taxon-name></italic> sp. nov.</bold>
                      </td></tr><tr><td rowspan="1" colspan="1">–</td><td rowspan="1" colspan="1">Mesal arm of conductor long, reaching and surpassing the terminal claw of the conductor (<xref ref-type="bibr" rid="B12">Lin et al. 2024</xref>: 66, figs 57A, 58A)</td><td rowspan="1" colspan="1">
                        <bold>4</bold>
                      </td></tr><tr><td rowspan="1" colspan="1">4</td><td rowspan="1" colspan="1">Thick mesal arm of conductor with terminal lamellar process (<xref ref-type="bibr" rid="B12">Lin et al. 2024</xref>: 66, figs 57A, 58A)</td><td rowspan="1" colspan="1">
                        <bold>
                          <italic>
                            <tp:taxon-name><tp:taxon-name-part taxon-name-part-type="genus" reg="Tekellina">T.</tp:taxon-name-part><tp:taxon-name-part taxon-name-part-type="species" reg="haosiwen">haosiwen</tp:taxon-name-part></tp:taxon-name>
                          </italic>
                        </bold>
                      </td></tr><tr><td rowspan="1" colspan="1">–</td><td rowspan="1" colspan="1">Needle mesal arm of conductor with 3 terminal serrations (<xref ref-type="bibr" rid="B12">Lin et al. 2024</xref>: 67, figs 57B, 58B)</td><td rowspan="1" colspan="1">
                        <bold>
                          <italic>
                            <tp:taxon-name><tp:taxon-name-part taxon-name-part-type="genus" reg="Tekellina">T.</tp:taxon-name-part><tp:taxon-name-part taxon-name-part-type="species" reg="huihangi">huihangi</tp:taxon-name-part></tp:taxon-name>
                          </italic>
                        </bold>
                      </td></tr></tbody></table></table-wrap></sec><sec sec-type="﻿Females" id="SECID0E6KBG"><title>﻿Females</title><table-wrap content-type="key" position="anchor" orientation="portrait"><table id="TID0EARAE" rules="all"><tbody><tr><td rowspan="1" colspan="1">1</td><td rowspan="1" colspan="1">Copulatory ducts thick (<xref ref-type="bibr" rid="B16">Yoshida and Ogata 2016</xref>: 15, figs 6, 7)</td><td rowspan="1" colspan="1">
                        <bold>
                          <italic>
                            <tp:taxon-name><tp:taxon-name-part taxon-name-part-type="genus" reg="Tekellina">T.</tp:taxon-name-part><tp:taxon-name-part taxon-name-part-type="species" reg="sadamotoi">sadamotoi</tp:taxon-name-part></tp:taxon-name>
                          </italic>
                        </bold>
                      </td></tr><tr><td rowspan="1" colspan="1">–</td><td rowspan="1" colspan="1">Copulatory ducts thin (<xref ref-type="bibr" rid="B8">Gao and Li 2014</xref>: 90, figs 71C, D, 73A, B)</td><td rowspan="1" colspan="1">
                        <bold>2</bold>
                      </td></tr><tr><td rowspan="1" colspan="1">2</td><td rowspan="1" colspan="1">Distance of copulatory openings being wider than the distance between the retrolateral sides of spermathecae (<xref ref-type="bibr" rid="B12">Lin et al. 2024</xref>: 66, fig. 59A)</td><td rowspan="1" colspan="1">
                        <bold>
                          <italic>
                            <tp:taxon-name><tp:taxon-name-part taxon-name-part-type="genus" reg="Tekellina">T.</tp:taxon-name-part><tp:taxon-name-part taxon-name-part-type="species" reg="haosiwen">haosiwen</tp:taxon-name-part></tp:taxon-name>
                          </italic>
                        </bold>
                      </td></tr><tr><td rowspan="1" colspan="1">–</td><td rowspan="1" colspan="1">Distance of copulatory openings being shorter than the distance between the retrolateral sides of spermathecae (<xref ref-type="bibr" rid="B12">Lin et al. 2024</xref>: 70, fig. 59B)</td><td rowspan="1" colspan="1">
                        <bold>3</bold>
                      </td></tr><tr><td rowspan="1" colspan="1">3</td><td rowspan="1" colspan="1">Copulatory ducts with over 10 loops around spermathecae (<xref ref-type="bibr" rid="B8">Gao and Li 2014</xref>: 90, figs 71C, D, 73A, B)</td><td rowspan="1" colspan="1">
                        <bold>
                          <italic>
                            <tp:taxon-name><tp:taxon-name-part taxon-name-part-type="genus" reg="Tekellina">T.</tp:taxon-name-part><tp:taxon-name-part taxon-name-part-type="species" reg="helixicis">helixicis</tp:taxon-name-part></tp:taxon-name>
                          </italic>
                        </bold>
                      </td></tr><tr><td rowspan="1" colspan="1">–</td><td rowspan="1" colspan="1">Copulatory ducts with 6 loops around spermathecae (<xref ref-type="bibr" rid="B12">Lin et al. 2024</xref>: 70, fig. 59B)</td><td rowspan="1" colspan="1">
                        <bold>4</bold>
                      </td></tr><tr><td rowspan="1" colspan="1">4</td><td rowspan="1" colspan="1">Spermathecal constriction nearly 5:5 (Fig. <xref ref-type="fig" rid="F5">5B</xref>)</td><td rowspan="1" colspan="1">
                        <bold><italic><tp:taxon-name><tp:taxon-name-part taxon-name-part-type="genus" reg="Tekellina">T.</tp:taxon-name-part><tp:taxon-name-part taxon-name-part-type="species" reg="zhangziqingi">zhangziqingi</tp:taxon-name-part></tp:taxon-name></italic> sp. nov.</bold>
                      </td></tr><tr><td rowspan="1" colspan="1">–</td><td rowspan="1" colspan="1">Spermathecal constriction nearly 3:7 (<xref ref-type="bibr" rid="B12">Lin et al. 2024</xref>: 70, fig. 59B)</td><td rowspan="1" colspan="1">
                        <bold>
                          <italic>
                            <tp:taxon-name><tp:taxon-name-part taxon-name-part-type="genus" reg="Tekellina">T.</tp:taxon-name-part><tp:taxon-name-part taxon-name-part-type="species" reg="huihangi">huihangi</tp:taxon-name-part></tp:taxon-name>
                          </italic>
                        </bold>
                      </td></tr></tbody></table></table-wrap></sec></sec></tp:treatment-sec><tp:treatment-sec><!--Section generated to contain objects referenced in tp:taxon-treatment.--><fig id="F7" position="float" orientation="portrait"><object-id xmlns:xlink="http://www.w3.org/1999/xlink" content-type="doi" xlink:type="simple">10.3897/zookeys.1248.150650.figure7</object-id><object-id xmlns:xlink="http://www.w3.org/1999/xlink" content-type="arpha" xlink:type="simple">4773E439-7122-5381-8230-7548C358A8E8</object-id><label>Figure 7.</label><caption><p>Scanning electron micrographs of <italic><tp:taxon-name><tp:taxon-name-part taxon-name-part-type="genus" reg="Tekellina">Tekellina</tp:taxon-name-part><tp:taxon-name-part taxon-name-part-type="species" reg="zhangziqingi">zhangziqingi</tp:taxon-name-part></tp:taxon-name></italic> sp. nov., male palp, holotype. A. Left palp, ventral view; B. Same, detail of bulb. Abbreviations: <abbrev xmlns:xlink="http://www.w3.org/1999/xlink" xlink:title="terminal claw-like arm of conductor" id="ABBRID0EIDAI" xlink:type="simple">CC</abbrev> – terminal claw-like arm of conductor, <abbrev xmlns:xlink="http://www.w3.org/1999/xlink" xlink:title="conductor" id="ABBRID0EMDAI" xlink:type="simple">Con</abbrev> – conductor, <abbrev xmlns:xlink="http://www.w3.org/1999/xlink" xlink:title="mesal arm of conductor" id="ABBRID0EQDAI" xlink:type="simple">CM</abbrev> – mesal arm of conductor, <abbrev xmlns:xlink="http://www.w3.org/1999/xlink" xlink:title="embolus" id="ABBRID0EUDAI" xlink:type="simple">Em</abbrev> – embolus, <abbrev xmlns:xlink="http://www.w3.org/1999/xlink" xlink:title="paracymbium" id="ABBRID0EYDAI" xlink:type="simple">Pa</abbrev> – paracymbium.</p></caption><graphic xmlns:xlink="http://www.w3.org/1999/xlink" xlink:href="zookeys-1248-001_article-150650__-g007.jpg" position="float" orientation="portrait" xlink:type="simple" id="oo_1387440.jpg"><uri content-type="original_file" xlink:type="simple">https://binary.pensoft.net/fig/1387440</uri></graphic></fig><fig id="F5" position="float" orientation="portrait"><object-id xmlns:xlink="http://www.w3.org/1999/xlink" content-type="doi" xlink:type="simple">10.3897/zookeys.1248.150650.figure5</object-id><object-id xmlns:xlink="http://www.w3.org/1999/xlink" content-type="arpha" xlink:type="simple">E8261882-0EC0-5DBB-BA44-C68E4F12E543</object-id><label>Figure 5.</label><caption><p><italic><tp:taxon-name><tp:taxon-name-part taxon-name-part-type="genus" reg="Tekellina">Tekellina</tp:taxon-name-part><tp:taxon-name-part taxon-name-part-type="species" reg="zhangziqingi">zhangziqingi</tp:taxon-name-part></tp:taxon-name></italic> sp. nov., male holotype and female paratype. A. Right palp, ventral view; B. Vulva, dorsal view. Abbreviations: <abbrev xmlns:xlink="http://www.w3.org/1999/xlink" xlink:title="terminal claw-like arm of conductor" id="ABBRID0E42BG" xlink:type="simple">CC</abbrev> – terminal claw-like arm of conductor, <abbrev xmlns:xlink="http://www.w3.org/1999/xlink" xlink:title="copulatory duct" id="ABBRID0EB3BG" xlink:type="simple">CD</abbrev> – copulatory duct, <abbrev xmlns:xlink="http://www.w3.org/1999/xlink" xlink:title="mesal arm of conductor" id="ABBRID0EF3BG" xlink:type="simple">CM</abbrev> – mesal arm of conductor, <abbrev xmlns:xlink="http://www.w3.org/1999/xlink" xlink:title="copulatory opening" id="ABBRID0EJ3BG" xlink:type="simple">CO</abbrev> – copulatory opening, <abbrev xmlns:xlink="http://www.w3.org/1999/xlink" xlink:title="embolus" id="ABBRID0EN3BG" xlink:type="simple">Em</abbrev> – embolus, <abbrev xmlns:xlink="http://www.w3.org/1999/xlink" xlink:title="fertilization duct" id="ABBRID0ER3BG" xlink:type="simple">FD</abbrev> – fertilization duct, <abbrev xmlns:xlink="http://www.w3.org/1999/xlink" xlink:title="spermatheca" id="ABBRID0EV3BG" xlink:type="simple">Spe</abbrev> – spermatheca, <abbrev xmlns:xlink="http://www.w3.org/1999/xlink" xlink:title="tegulum" id="ABBRID0EZ3BG" xlink:type="simple">Te</abbrev> – tegulum. Scale bars: 0.10 mm (A); 0.05 mm (B).</p></caption><graphic xmlns:xlink="http://www.w3.org/1999/xlink" xlink:href="zookeys-1248-001_article-150650__-g005.jpg" position="float" orientation="portrait" xlink:type="simple" id="oo_1387438.jpg"><uri content-type="original_file" xlink:type="simple">https://binary.pensoft.net/fig/1387438</uri></graphic></fig></tp:treatment-sec><ref-list><ref id="B13"><mixed-citation xmlns:xlink="http://www.w3.org/1999/xlink" xlink:type="simple"><person-group><name name-style="western"><surname>Marusik</surname><given-names>YM</given-names></name><name name-style="western"><surname>Omelko</surname><given-names>MM</given-names></name></person-group> (<year>2017</year>) <article-title>A new species of <italic><tp:taxon-name><tp:taxon-name-part taxon-name-part-type="genus">Tekellina</tp:taxon-name-part></tp:taxon-name></italic> (<tp:taxon-name><tp:taxon-name-part taxon-name-part-type="order">Araneae</tp:taxon-name-part></tp:taxon-name>, <tp:taxon-name><tp:taxon-name-part taxon-name-part-type="superfamily">Araneoidea</tp:taxon-name-part></tp:taxon-name>) from the Russian Far East.</article-title><source>Entomologica Fennica</source><volume>28</volume>(<issue>3</issue>): <fpage>164</fpage>–<lpage>168</lpage>. <ext-link xlink:href="10.33338/ef.84684" ext-link-type="doi" xlink:type="simple">https://doi.org/10.33338/ef.84684</ext-link></mixed-citation></ref><ref id="B14"><mixed-citation xmlns:xlink="http://www.w3.org/1999/xlink" xlink:type="simple"><person-group><name name-style="western"><surname>Ramírez</surname><given-names>MJ</given-names></name><name name-style="western"><surname>Magalhaes</surname><given-names>IL</given-names></name><name name-style="western"><surname>Pizarro-Araya</surname><given-names>J</given-names></name><name name-style="western"><surname>Ballarin</surname><given-names>F</given-names></name><name name-style="western"><surname>Marusik</surname><given-names>YM</given-names></name><name name-style="western"><surname>Eskov</surname><given-names>KY</given-names></name></person-group> (<year>2022</year>) <article-title>A new species of the spider genus <italic><tp:taxon-name><tp:taxon-name-part taxon-name-part-type="genus">Tekellina</tp:taxon-name-part></tp:taxon-name></italic> Levi, 1957 from Chile, with a broadened definition of the family <tp:taxon-name><tp:taxon-name-part taxon-name-part-type="family">Synotaxidae</tp:taxon-name-part></tp:taxon-name> (<tp:taxon-name><tp:taxon-name-part taxon-name-part-type="class">Arachnida</tp:taxon-name-part></tp:taxon-name>, <tp:taxon-name><tp:taxon-name-part taxon-name-part-type="order">Araneae</tp:taxon-name-part></tp:taxon-name>).</article-title><source>Zoologischer Anzeiger</source><volume>301</volume>: <fpage>76</fpage>–<lpage>90</lpage>. <ext-link xlink:href="10.1016/j.jcz.2022.08.005" ext-link-type="doi" xlink:type="simple">https://doi.org/10.1016/j.jcz.2022.08.005</ext-link></mixed-citation></ref><ref id="B15"><mixed-citation xmlns:xlink="http://www.w3.org/1999/xlink" xlink:type="simple">WSC (<year>2025</year>) World Spider Catalog. Natural History Museum Bern. Version 26.0. <ext-link xlink:href="https://wsc.nmbe.ch/" ext-link-type="uri" xlink:type="simple">https://wsc.nmbe.ch/</ext-link> [accessed 18 April 2025]</mixed-citation></ref><ref id="B16"><mixed-citation xmlns:xlink="http://www.w3.org/1999/xlink" xlink:type="simple"><person-group><name name-style="western"><surname>Yoshida</surname><given-names>H</given-names></name><name name-style="western"><surname>Ogata</surname><given-names>K</given-names></name></person-group> (<year>2016</year>) <article-title>A new species of the newly recorded genus <italic><tp:taxon-name><tp:taxon-name-part taxon-name-part-type="genus">Tekellina</tp:taxon-name-part></tp:taxon-name></italic> (<tp:taxon-name><tp:taxon-name-part taxon-name-part-type="order">Araneae</tp:taxon-name-part></tp:taxon-name>: <tp:taxon-name><tp:taxon-name-part taxon-name-part-type="family">Theridiidae</tp:taxon-name-part></tp:taxon-name>) from Japan.</article-title><source>Acta Arachnologica</source><volume>65</volume>(<issue>1</issue>): <fpage>15</fpage>–<lpage>18</lpage>. <ext-link xlink:href="10.2476/asjaa.65.15" ext-link-type="doi" xlink:type="simple">https://doi.org/10.2476/asjaa.65.15</ext-link></mixed-citation></ref><ref id="B12"><mixed-citation xmlns:xlink="http://www.w3.org/1999/xlink" xlink:type="simple"><person-group><name name-style="western"><surname>Lin</surname><given-names>YJ</given-names></name><name name-style="western"><surname>Li</surname><given-names>SQ</given-names></name><name name-style="western"><surname>Mo</surname><given-names>HL</given-names></name><name name-style="western"><surname>Wang</surname><given-names>XH</given-names></name></person-group> (<year>2024</year>) <article-title>Thirty-eight spider species (<tp:taxon-name><tp:taxon-name-part taxon-name-part-type="class">Arachnida</tp:taxon-name-part></tp:taxon-name>: <tp:taxon-name><tp:taxon-name-part taxon-name-part-type="order">Araneae</tp:taxon-name-part></tp:taxon-name>) from China, Indonesia, Japan and Vietnam.</article-title><source>Zoological Systematics</source><volume>49</volume>(<issue>1</issue>): <fpage>4</fpage>–<lpage>98</lpage>. <ext-link xlink:href="10.11865/zs.2024101" ext-link-type="doi" xlink:type="simple">https://doi.org/10.11865/zs.2024101</ext-link></mixed-citation></ref><ref id="B8"><mixed-citation xmlns:xlink="http://www.w3.org/1999/xlink" xlink:type="simple"><person-group><name name-style="western"><surname>Gao</surname><given-names>CX</given-names></name><name name-style="western"><surname>Li</surname><given-names>SQ</given-names></name></person-group> (<year>2014</year>) <article-title>Comb-footed spiders (<tp:taxon-name><tp:taxon-name-part taxon-name-part-type="order">Araneae</tp:taxon-name-part></tp:taxon-name>: <tp:taxon-name><tp:taxon-name-part taxon-name-part-type="family">Theridiidae</tp:taxon-name-part></tp:taxon-name>) in the tropical rainforest of Xishuangbanna, Southwest China.</article-title><source>Zoological Systematics</source><volume>39</volume>(<issue>1</issue>): <fpage>1</fpage>–<lpage>135</lpage>. <ext-link xlink:href="10.11865/zs20140101" ext-link-type="doi" xlink:type="simple">https://doi.org/10.11865/zs20140101</ext-link></mixed-citation></ref></ref-list></tp:taxon-treatment>
