# Supplementary material for: ﻿Two new species of Synotaxidae from eastern China (Araneae, Synotaxidae)
Source: Zookeys. 2025 Aug 4;1248:1–16. doi: 10.3897/zookeys.1248.150650 (PMC12340536; doi:10.3897/zookeys.1248.150650)
Supplement: XML Treatment for Tekellina zhangziqingi [file zookeys.1248.150650-treatment5.xml]

<!DOCTYPE tp:taxon-treatment
  PUBLIC "-//TaxonX//DTD Taxonomic Treatment Publishing DTD v0 20100105//EN" "tax-treatment-NSO.dtd">
<tp:taxon-treatment xmlns:tp="http://www.plazi.org/taxpub"><tp:treatment-meta><kwd-group><label>Taxon classification</label><kwd>
              <named-content content-type="kingdom">Animalia</named-content>
            </kwd><kwd>
              <named-content content-type="order">Araneae</named-content>
            </kwd><kwd>
              <named-content content-type="family">Synotaxidae</named-content>
            </kwd></kwd-group><mixed-citation publication-type="journal"><person-group><name><surname>Wang</surname><given-names>Zhong-Jing</given-names></name><name><surname>Yao</surname><given-names>Yan-Bin</given-names></name><name><surname>Lyu</surname><given-names>Xiao-Ting</given-names></name><name><surname>Liu</surname><given-names>Ke-Ke</given-names></name><name><surname>Lin</surname><given-names>Yu-Cheng</given-names></name></person-group><article-title>﻿Two new species of <tp:taxon-name><tp:taxon-name-part taxon-name-part-type="family">Synotaxidae</tp:taxon-name-part></tp:taxon-name> from eastern China (<tp:taxon-name><tp:taxon-name-part taxon-name-part-type="order">Araneae</tp:taxon-name-part></tp:taxon-name>, <tp:taxon-name><tp:taxon-name-part taxon-name-part-type="family">Synotaxidae</tp:taxon-name-part></tp:taxon-name>)</article-title><source>Zookeys</source><day>04</day><month>08</month><year>2025</year><volume>1248</volume><fpage>1</fpage><lpage>16</lpage><pub-id pub-id-type="doi">10.3897/zookeys.1248.150650</pub-id></mixed-citation></tp:treatment-meta><tp:nomenclature><label>﻿</label><tp:taxon-name>
            <object-id xmlns:xlink="http://www.w3.org/1999/xlink" content-type="arpha" xlink:type="simple">4931A380-A44E-5AE8-9A8E-40A3EC39A6A0</object-id>
            <tp:taxon-name-part taxon-name-part-type="genus" reg="Tekellina">Tekellina</tp:taxon-name-part>
            <tp:taxon-name-part taxon-name-part-type="species" reg="zhangziqingi">zhangziqingi</tp:taxon-name-part>
            <object-id xmlns:xlink="http://www.w3.org/1999/xlink" content-type="zoobank" xlink:type="simple">https://zoobank.org/4A208104-CFDF-463E-852C-B2C62D84DC6F</object-id>
          </tp:taxon-name><tp:taxon-authority>Yao, Liu &amp; Lin</tp:taxon-authority><tp:taxon-status xmlns:xlink="http://www.w3.org/1999/xlink" xlink:type="simple">sp. nov.</tp:taxon-status><xref ref-type="fig" rid="F4">Figs 4</xref><xref ref-type="fig" rid="F5">, 5</xref><xref ref-type="fig" rid="F6">, 6</xref><xref ref-type="fig" rid="F7">, 7</xref><xref ref-type="fig" rid="F8">, 8B Common Chinese name: 张子清特克蛛</xref></tp:nomenclature><tp:treatment-sec sec-type="type material" id="SECID0EXTBG"><title>Type material.</title><p><bold><italic>Holotype</italic></bold>: ♂, <bold>CHINA</bold>: • Jiangxi Prov., Ji’an City, Jinggangshan County Level City, Ciping Town, Jinggangshan Nature Reserve, Huangyangjie Scenic Spot, <named-content xmlns:xlink="http://www.w3.org/1999/xlink" content-type="dwc:verbatimCoordinates" xlink:type="simple"><named-content content-type="geo-json" specific-use="{&#34;type&#34;:&#34;Point&#34;,&#34;coordinates&#34;:[114.100000,26.636000]}" id="NCID0EHUBG" xlink:type="simple">26°38'9.6"N, 114°6'E</named-content></named-content>, 1080 m a.s.l., 3.VIII.2014, K.K. Liu et al. leg. (Syn-02, <abbrev xmlns:xlink="http://www.w3.org/1999/xlink" content-type="institution" xlink:title="Animal Specimen Museum, College of Life Science, Jinggangshan University, Ji’an, China" id="ABBRID0EMUBG" xlink:type="simple">ASM-JGSU</abbrev>); <bold><italic>Paratypes</italic></bold>: • 1 ♀, same nature reserve, Zhufeng Scenic Spot, <named-content xmlns:xlink="http://www.w3.org/1999/xlink" content-type="dwc:verbatimCoordinates" xlink:type="simple"><named-content content-type="geo-json" specific-use="{&#34;type&#34;:&#34;Point&#34;,&#34;coordinates&#34;:[114.142000,26.533000]}" id="NCID0EXUBG" xlink:type="simple">26°31'58.8"N, 114°8'31.2"E</named-content></named-content>, 708 m a.s.l., 1.VIII.2014, K.K. Liu et al. leg. (Syn-02, <abbrev xmlns:xlink="http://www.w3.org/1999/xlink" content-type="institution" xlink:title="Animal Specimen Museum, College of Life Science, Jinggangshan University, Ji’an, China" id="ABBRID0E3UBG" xlink:type="simple">ASM-JGSU</abbrev>); 1 ♀, 17.VI.2025, Z.J. Wang and C.Z. Li leg. (<abbrev xmlns:xlink="http://www.w3.org/1999/xlink" content-type="institution" xlink:title="Animal Specimen Museum, College of Life Science, Jinggangshan University, Ji’an, China" id="ABBRID0EBVBG" xlink:type="simple">ASM-JGSU</abbrev>-Ara-4501), other data same as holotype.</p></tp:treatment-sec><tp:treatment-sec sec-type="diagnosis" id="SECID0EGVBG"><title>Diagnosis.</title><p>The male of the species resembles that of <italic><tp:taxon-name><tp:taxon-name-part taxon-name-part-type="genus" reg="Tekellina">T.</tp:taxon-name-part><tp:taxon-name-part taxon-name-part-type="species" reg="helixicis">helixicis</tp:taxon-name-part></tp:taxon-name></italic> (<xref ref-type="bibr" rid="B8">Gao and Li 2014</xref>: 90, figs 72A, 74A, B) in having the enlarged and thumb-shaped paracymbium and the finger-like terminal claw-like arm of the conductor, but can be easily separated from it by the mesal arm of conductor with an identical median ridge and terminal lamellar process (vs. absent) (Figs <xref ref-type="fig" rid="F5">5A</xref>, <xref ref-type="fig" rid="F7">7A, B</xref>). The females can be easily distinguished from <italic><tp:taxon-name><tp:taxon-name-part taxon-name-part-type="genus" reg="Tekellina">T.</tp:taxon-name-part><tp:taxon-name-part taxon-name-part-type="species" reg="helixicis">helixicis</tp:taxon-name-part></tp:taxon-name></italic> (<xref ref-type="bibr" rid="B8">Gao and Li 2014</xref>: 90, figs 71C, D, 73A, B) by the course of the loosely-spiral copulatory ducts surrounding the spermathecae (vs. tightly), the course of the copulatory ducts not reaching the apical part of the spermathecae (vs. reaching) and the spermathecae distally convergent (vs. nearly parallel) (Figs <xref ref-type="fig" rid="F5">5B</xref>, <xref ref-type="fig" rid="F6">6C</xref>).</p></tp:treatment-sec><tp:treatment-sec sec-type="description" id="SECID0E1WBG"><title>Description.</title><p><bold>Male</bold> (holotype). Habitus as in Fig. <xref ref-type="fig" rid="F4">4A, B</xref>. Total length 1.15, carapace 0.46 long, 0.42 wide. Eye sizes and interdistances (Fig. <xref ref-type="fig" rid="F4">4A</xref>): <abbrev xmlns:xlink="http://www.w3.org/1999/xlink" xlink:title="anterior median eye" id="ABBRID0EKXBG" xlink:type="simple">AME</abbrev> 0.06, <abbrev xmlns:xlink="http://www.w3.org/1999/xlink" xlink:title="anterior lateral eye" id="ABBRID0EOXBG" xlink:type="simple">ALE</abbrev> 0.05, <abbrev xmlns:xlink="http://www.w3.org/1999/xlink" xlink:title="posterior median eye" id="ABBRID0ESXBG" xlink:type="simple">PME</abbrev> 0.06, <abbrev xmlns:xlink="http://www.w3.org/1999/xlink" xlink:title="posterior lateral eye" id="ABBRID0EWXBG" xlink:type="simple">PLE</abbrev> 0.06, <abbrev xmlns:xlink="http://www.w3.org/1999/xlink" xlink:title="anterior median eye" id="ABBRID0E1XBG" xlink:type="simple">AME</abbrev>−<abbrev xmlns:xlink="http://www.w3.org/1999/xlink" xlink:title="anterior median eye" id="ABBRID0E5XBG" xlink:type="simple">AME</abbrev> 0.04, <abbrev xmlns:xlink="http://www.w3.org/1999/xlink" xlink:title="anterior median eye" id="ABBRID0ECYBG" xlink:type="simple">AME</abbrev>−<abbrev xmlns:xlink="http://www.w3.org/1999/xlink" xlink:title="anterior lateral eye" id="ABBRID0EGYBG" xlink:type="simple">ALE</abbrev> 0.01, <abbrev xmlns:xlink="http://www.w3.org/1999/xlink" xlink:title="posterior median eye" id="ABBRID0EKYBG" xlink:type="simple">PME</abbrev>−<abbrev xmlns:xlink="http://www.w3.org/1999/xlink" xlink:title="posterior median eye" id="ABBRID0EOYBG" xlink:type="simple">PME</abbrev> 0.03, <abbrev xmlns:xlink="http://www.w3.org/1999/xlink" xlink:title="posterior median eye" id="ABBRID0ESYBG" xlink:type="simple">PME</abbrev>−<abbrev xmlns:xlink="http://www.w3.org/1999/xlink" xlink:title="posterior lateral eye" id="ABBRID0EWYBG" xlink:type="simple">PLE</abbrev> 0.02, <abbrev xmlns:xlink="http://www.w3.org/1999/xlink" xlink:title="anterior median eye" id="ABBRID0E1YBG" xlink:type="simple">AME</abbrev>−<abbrev xmlns:xlink="http://www.w3.org/1999/xlink" xlink:title="posterior median eye" id="ABBRID0E5YBG" xlink:type="simple">PME</abbrev> 0.03, <abbrev xmlns:xlink="http://www.w3.org/1999/xlink" xlink:title="anterior median eye" id="ABBRID0ECZBG" xlink:type="simple">AME</abbrev>−<abbrev xmlns:xlink="http://www.w3.org/1999/xlink" xlink:title="posterior lateral eye" id="ABBRID0EGZBG" xlink:type="simple">PLE</abbrev> 0.06, <abbrev xmlns:xlink="http://www.w3.org/1999/xlink" xlink:title="anterior lateral eye" id="ABBRID0EKZBG" xlink:type="simple">ALE</abbrev>−<abbrev xmlns:xlink="http://www.w3.org/1999/xlink" xlink:title="anterior lateral eye" id="ABBRID0EOZBG" xlink:type="simple">ALE</abbrev> 0.1, <abbrev xmlns:xlink="http://www.w3.org/1999/xlink" xlink:title="posterior lateral eye" id="ABBRID0ESZBG" xlink:type="simple">PLE</abbrev>−<abbrev xmlns:xlink="http://www.w3.org/1999/xlink" xlink:title="posterior lateral eye" id="ABBRID0EWZBG" xlink:type="simple">PLE</abbrev> 0.03, <abbrev xmlns:xlink="http://www.w3.org/1999/xlink" xlink:title="anterior lateral eye" id="ABBRID0E1ZBG" xlink:type="simple">ALE</abbrev>−<abbrev xmlns:xlink="http://www.w3.org/1999/xlink" xlink:title="posterior lateral eye" id="ABBRID0E5ZBG" xlink:type="simple">PLE</abbrev> 0.01. <abbrev xmlns:xlink="http://www.w3.org/1999/xlink" xlink:title="median ocular area" id="ABBRID0EC1BG" xlink:type="simple">MOA</abbrev> 0.13 long, front width 0.14, back width 0.14. Labium 3 times wider than long. Sternum (Fig. <xref ref-type="fig" rid="F4">4B</xref>) shield-shaped, slightly longer than wide. Legs (Fig. <xref ref-type="fig" rid="F4">4A, B</xref>): with neatly short setae; measurements: I missing; II 1.69 (0.49, 0.19, 0.45, 0.36, 0.2); III 1.29 (0.41, 0.16, 0.28, 0.22, 0.22); IV 1.57 (0.52, 0.14, 0.4, 0.29, 0.22). Abdomen (Fig. <xref ref-type="fig" rid="F4">4A, B</xref>) 2.52 long, 2.62 wide.</p><fig id="F4" position="float" orientation="portrait"><object-id xmlns:xlink="http://www.w3.org/1999/xlink" content-type="doi" xlink:type="simple">10.3897/zookeys.1248.150650.figure4</object-id><object-id xmlns:xlink="http://www.w3.org/1999/xlink" content-type="arpha" xlink:type="simple">0A0CEBD7-E65E-5B99-9299-8E329EF20C81</object-id><label>Figure 4.</label><caption><p><italic><tp:taxon-name><tp:taxon-name-part taxon-name-part-type="genus" reg="Tekellina">Tekellina</tp:taxon-name-part><tp:taxon-name-part taxon-name-part-type="species" reg="zhangziqingi">zhangziqingi</tp:taxon-name-part></tp:taxon-name></italic> sp. nov., male holotype and female paratype. A. male habitus, dorsal view; B. Same, ventral view; C. Female habitus, dorsal view; D. Same, ventral view. Scale bars: 0.2 mm.</p></caption><graphic xmlns:xlink="http://www.w3.org/1999/xlink" xlink:href="zookeys-1248-001_article-150650__-g004.jpg" position="float" orientation="portrait" xlink:type="simple" id="oo_1387437.jpg"><uri content-type="original_file" xlink:type="simple">https://binary.pensoft.net/fig/1387437</uri></graphic></fig><fig id="F5" position="float" orientation="portrait"><object-id xmlns:xlink="http://www.w3.org/1999/xlink" content-type="doi" xlink:type="simple">10.3897/zookeys.1248.150650.figure5</object-id><object-id xmlns:xlink="http://www.w3.org/1999/xlink" content-type="arpha" xlink:type="simple">E8261882-0EC0-5DBB-BA44-C68E4F12E543</object-id><label>Figure 5.</label><caption><p><italic><tp:taxon-name><tp:taxon-name-part taxon-name-part-type="genus" reg="Tekellina">Tekellina</tp:taxon-name-part><tp:taxon-name-part taxon-name-part-type="species" reg="zhangziqingi">zhangziqingi</tp:taxon-name-part></tp:taxon-name></italic> sp. nov., male holotype and female paratype. A. Right palp, ventral view; B. Vulva, dorsal view. Abbreviations: <abbrev xmlns:xlink="http://www.w3.org/1999/xlink" xlink:title="terminal claw-like arm of conductor" id="ABBRID0E42BG" xlink:type="simple">CC</abbrev> – terminal claw-like arm of conductor, <abbrev xmlns:xlink="http://www.w3.org/1999/xlink" xlink:title="copulatory duct" id="ABBRID0EB3BG" xlink:type="simple">CD</abbrev> – copulatory duct, <abbrev xmlns:xlink="http://www.w3.org/1999/xlink" xlink:title="mesal arm of conductor" id="ABBRID0EF3BG" xlink:type="simple">CM</abbrev> – mesal arm of conductor, <abbrev xmlns:xlink="http://www.w3.org/1999/xlink" xlink:title="copulatory opening" id="ABBRID0EJ3BG" xlink:type="simple">CO</abbrev> – copulatory opening, <abbrev xmlns:xlink="http://www.w3.org/1999/xlink" xlink:title="embolus" id="ABBRID0EN3BG" xlink:type="simple">Em</abbrev> – embolus, <abbrev xmlns:xlink="http://www.w3.org/1999/xlink" xlink:title="fertilization duct" id="ABBRID0ER3BG" xlink:type="simple">FD</abbrev> – fertilization duct, <abbrev xmlns:xlink="http://www.w3.org/1999/xlink" xlink:title="spermatheca" id="ABBRID0EV3BG" xlink:type="simple">Spe</abbrev> – spermatheca, <abbrev xmlns:xlink="http://www.w3.org/1999/xlink" xlink:title="tegulum" id="ABBRID0EZ3BG" xlink:type="simple">Te</abbrev> – tegulum. Scale bars: 0.10 mm (A); 0.05 mm (B).</p></caption><graphic xmlns:xlink="http://www.w3.org/1999/xlink" xlink:href="zookeys-1248-001_article-150650__-g005.jpg" position="float" orientation="portrait" xlink:type="simple" id="oo_1387438.jpg"><uri content-type="original_file" xlink:type="simple">https://binary.pensoft.net/fig/1387438</uri></graphic></fig><p><bold><italic>Coloration</italic></bold> (Fig. <xref ref-type="fig" rid="F4">4A, B</xref>). Carapace yellowish to brown. Chelicerae, endites, labium and sternum transparent to yellowish. Legs yellowish to yellow. Abdomen white to yellowish, with several white spots.</p><p><bold><italic>Palp</italic></bold> (Figs <xref ref-type="fig" rid="F5">5A</xref>, <xref ref-type="fig" rid="F7">7A, B</xref>). Paracymbium thumb-shaped. Conductor Y-shaped. Terminal claw of the conductor finger-like, approaching the hollow paracymbium. Mesal arm of the conductor stubby, narrow lamellar, with a truncated tip and not reaching the terminal claw of the conductor. Embolus filamentous and coiling, with four spirals.</p><p><bold>Female</bold> (paratype). Habitus as in Fig. <xref ref-type="fig" rid="F4">4C, D</xref>, <xref ref-type="fig" rid="F6">6A, B</xref>. As in male, except as noted. Total length 1.18, carapace 0.39 long, 0.29 wide. Eye sizes and interdistances (Fig. <xref ref-type="fig" rid="F4">4C</xref>, <xref ref-type="fig" rid="F6">6A</xref>): <abbrev xmlns:xlink="http://www.w3.org/1999/xlink" xlink:title="anterior median eye" id="ABBRID0EQ5BG" xlink:type="simple">AME</abbrev> 0.05, <abbrev xmlns:xlink="http://www.w3.org/1999/xlink" xlink:title="anterior lateral eye" id="ABBRID0EU5BG" xlink:type="simple">ALE</abbrev> 0.5, <abbrev xmlns:xlink="http://www.w3.org/1999/xlink" xlink:title="posterior median eye" id="ABBRID0EY5BG" xlink:type="simple">PME</abbrev> 0.06, <abbrev xmlns:xlink="http://www.w3.org/1999/xlink" xlink:title="posterior lateral eye" id="ABBRID0E35BG" xlink:type="simple">PLE</abbrev> 0.06, <abbrev xmlns:xlink="http://www.w3.org/1999/xlink" xlink:title="anterior median eye" id="ABBRID0EA6BG" xlink:type="simple">AME</abbrev>−<abbrev xmlns:xlink="http://www.w3.org/1999/xlink" xlink:title="anterior median eye" id="ABBRID0EE6BG" xlink:type="simple">AME</abbrev> 0.05, <abbrev xmlns:xlink="http://www.w3.org/1999/xlink" xlink:title="anterior median eye" id="ABBRID0EI6BG" xlink:type="simple">AME</abbrev>−<abbrev xmlns:xlink="http://www.w3.org/1999/xlink" xlink:title="anterior lateral eye" id="ABBRID0EM6BG" xlink:type="simple">ALE</abbrev> 0.02, <abbrev xmlns:xlink="http://www.w3.org/1999/xlink" xlink:title="posterior median eye" id="ABBRID0EQ6BG" xlink:type="simple">PME</abbrev>−<abbrev xmlns:xlink="http://www.w3.org/1999/xlink" xlink:title="posterior median eye" id="ABBRID0EU6BG" xlink:type="simple">PME</abbrev> 0.03, <abbrev xmlns:xlink="http://www.w3.org/1999/xlink" xlink:title="posterior median eye" id="ABBRID0EY6BG" xlink:type="simple">PME</abbrev>−<abbrev xmlns:xlink="http://www.w3.org/1999/xlink" xlink:title="posterior lateral eye" id="ABBRID0E36BG" xlink:type="simple">PLE</abbrev> 0.02, <abbrev xmlns:xlink="http://www.w3.org/1999/xlink" xlink:title="anterior median eye" id="ABBRID0EBAAI" xlink:type="simple">AME</abbrev>−<abbrev xmlns:xlink="http://www.w3.org/1999/xlink" xlink:title="posterior median eye" id="ABBRID0EFAAI" xlink:type="simple">PME</abbrev> 0.05, <abbrev xmlns:xlink="http://www.w3.org/1999/xlink" xlink:title="anterior median eye" id="ABBRID0EJAAI" xlink:type="simple">AME</abbrev>−<abbrev xmlns:xlink="http://www.w3.org/1999/xlink" xlink:title="posterior lateral eye" id="ABBRID0ENAAI" xlink:type="simple">PLE</abbrev> 0.08, <abbrev xmlns:xlink="http://www.w3.org/1999/xlink" xlink:title="anterior lateral eye" id="ABBRID0ERAAI" xlink:type="simple">ALE</abbrev>−<abbrev xmlns:xlink="http://www.w3.org/1999/xlink" xlink:title="anterior lateral eye" id="ABBRID0EVAAI" xlink:type="simple">ALE</abbrev> 0.18, <abbrev xmlns:xlink="http://www.w3.org/1999/xlink" xlink:title="posterior lateral eye" id="ABBRID0EZAAI" xlink:type="simple">PLE</abbrev>−<abbrev xmlns:xlink="http://www.w3.org/1999/xlink" xlink:title="posterior lateral eye" id="ABBRID0E4AAI" xlink:type="simple">PLE</abbrev> 0.21, <abbrev xmlns:xlink="http://www.w3.org/1999/xlink" xlink:title="anterior lateral eye" id="ABBRID0EBBAI" xlink:type="simple">ALE</abbrev>−<abbrev xmlns:xlink="http://www.w3.org/1999/xlink" xlink:title="posterior lateral eye" id="ABBRID0EFBAI" xlink:type="simple">PLE</abbrev> 0.02. <abbrev xmlns:xlink="http://www.w3.org/1999/xlink" xlink:title="median ocular area" id="ABBRID0EJBAI" xlink:type="simple">MOA</abbrev> 0.14 long, front width 0.13, back width 0.15. Sternum with sparse setae. Legs (Fig. <xref ref-type="fig" rid="F4">4C, D</xref>, <xref ref-type="fig" rid="F6">6A, B</xref>): measurements: I 1.57 (0.46, 0.18, 0.32, 0.29, 0.32); II 1.87 (0.62, 0.2, 0.56, 0.28, 0.21); III 1.43 (0.48, 0.13, 0.31, 0.29, 0.22); IV 1.77 (0.56, 0.16, 0.47, 0.32, 0.26). Abdomen (Fig. <xref ref-type="fig" rid="F4">4C, D</xref>, <xref ref-type="fig" rid="F6">6A, B</xref>) 0.79 long, 0.58 wide.</p><fig id="F6" position="float" orientation="portrait"><object-id xmlns:xlink="http://www.w3.org/1999/xlink" content-type="doi" xlink:type="simple">10.3897/zookeys.1248.150650.figure6</object-id><object-id xmlns:xlink="http://www.w3.org/1999/xlink" content-type="arpha" xlink:type="simple">53DDF2C6-9F6D-52AD-920B-AD1BA386AA82</object-id><label>Figure 6.</label><caption><p><italic><tp:taxon-name><tp:taxon-name-part taxon-name-part-type="genus" reg="Tekellina">Tekellina</tp:taxon-name-part><tp:taxon-name-part taxon-name-part-type="species" reg="zhangziqingi">zhangziqingi</tp:taxon-name-part></tp:taxon-name></italic> sp. nov., female paratype. A. Habitus, dorsal view; B. Same, ventral view; C. Detail of vulva, ventral view. Scale bars: 0.2 mm (A, B), 0.05 mm (C).</p></caption><graphic xmlns:xlink="http://www.w3.org/1999/xlink" xlink:href="zookeys-1248-001_article-150650__-g006.jpg" position="float" orientation="portrait" xlink:type="simple" id="oo_1387439.jpg"><uri content-type="original_file" xlink:type="simple">https://binary.pensoft.net/fig/1387439</uri></graphic></fig><fig id="F7" position="float" orientation="portrait"><object-id xmlns:xlink="http://www.w3.org/1999/xlink" content-type="doi" xlink:type="simple">10.3897/zookeys.1248.150650.figure7</object-id><object-id xmlns:xlink="http://www.w3.org/1999/xlink" content-type="arpha" xlink:type="simple">4773E439-7122-5381-8230-7548C358A8E8</object-id><label>Figure 7.</label><caption><p>Scanning electron micrographs of <italic><tp:taxon-name><tp:taxon-name-part taxon-name-part-type="genus" reg="Tekellina">Tekellina</tp:taxon-name-part><tp:taxon-name-part taxon-name-part-type="species" reg="zhangziqingi">zhangziqingi</tp:taxon-name-part></tp:taxon-name></italic> sp. nov., male palp, holotype. A. Left palp, ventral view; B. Same, detail of bulb. Abbreviations: <abbrev xmlns:xlink="http://www.w3.org/1999/xlink" xlink:title="terminal claw-like arm of conductor" id="ABBRID0EIDAI" xlink:type="simple">CC</abbrev> – terminal claw-like arm of conductor, <abbrev xmlns:xlink="http://www.w3.org/1999/xlink" xlink:title="conductor" id="ABBRID0EMDAI" xlink:type="simple">Con</abbrev> – conductor, <abbrev xmlns:xlink="http://www.w3.org/1999/xlink" xlink:title="mesal arm of conductor" id="ABBRID0EQDAI" xlink:type="simple">CM</abbrev> – mesal arm of conductor, <abbrev xmlns:xlink="http://www.w3.org/1999/xlink" xlink:title="embolus" id="ABBRID0EUDAI" xlink:type="simple">Em</abbrev> – embolus, <abbrev xmlns:xlink="http://www.w3.org/1999/xlink" xlink:title="paracymbium" id="ABBRID0EYDAI" xlink:type="simple">Pa</abbrev> – paracymbium.</p></caption><graphic xmlns:xlink="http://www.w3.org/1999/xlink" xlink:href="zookeys-1248-001_article-150650__-g007.jpg" position="float" orientation="portrait" xlink:type="simple" id="oo_1387440.jpg"><uri content-type="original_file" xlink:type="simple">https://binary.pensoft.net/fig/1387440</uri></graphic></fig><p><bold><italic>Coloration</italic></bold> (Figs <xref ref-type="fig" rid="F4">4C, D</xref>, <xref ref-type="fig" rid="F6">6A, B</xref>). Darker than males. Sometimes, the eyes with black annulations.</p><p><bold><italic>Epigyne</italic></bold> (Fig. <xref ref-type="fig" rid="F5">5B</xref>). Epigynal plate wider than long, weakly sclerotized and translucent. Copulatory openings separated by distance 2 × maximum spermathecal diameter. Copulatory ducts long, loose spirals surrounding spermathecae, not reaching the apical part of spermathecae. Fertilization ducts short, curved forward to mesal, directed medially. Spermathecae convergent, widely separate, constriction nearly 5:5.</p></tp:treatment-sec><tp:treatment-sec sec-type="notes" id="SECID0E2EAI"><title>Note.</title><p>Fig. <xref ref-type="fig" rid="F5">5A</xref> was imaged under a cover slip, thus altering the spatial relationship between the mesal arm of the conductor and the terminal claw of the conductor. However, the SEM images (in natural state) in Fig. <xref ref-type="fig" rid="F7">7</xref> clearly demonstrate that the mesal arm of the conductor does not reach the terminal claw of the conductor. And in our newly collected paratype (Fig. <xref ref-type="fig" rid="F6">6</xref>), the female spermatheca also exhibits a significantly greater inclination angle than in <italic><tp:taxon-name><tp:taxon-name-part taxon-name-part-type="genus" reg="Tekellina">T.</tp:taxon-name-part><tp:taxon-name-part taxon-name-part-type="species" reg="huihangi">huihangi</tp:taxon-name-part></tp:taxon-name></italic>, confirming this as a conspecific pairing rather than a variant.</p></tp:treatment-sec><tp:treatment-sec sec-type="habitat" id="SECID0EYFAI"><title>Habitat.</title><p>In the low shrubs (Fig. <xref ref-type="fig" rid="F8">8A</xref>).</p><fig id="F8" position="float" orientation="portrait"><object-id xmlns:xlink="http://www.w3.org/1999/xlink" content-type="doi" xlink:type="simple">10.3897/zookeys.1248.150650.figure8</object-id><object-id xmlns:xlink="http://www.w3.org/1999/xlink" content-type="arpha" xlink:type="simple">3BA1E103-DB1C-587A-A1ED-F5B876D089B2</object-id><label>Figure 8.</label><caption><p>A. Habitat of <italic><tp:taxon-name><tp:taxon-name-part taxon-name-part-type="genus" reg="Tekellina">Tekellina</tp:taxon-name-part><tp:taxon-name-part taxon-name-part-type="species" reg="zhangziqingi">zhangziqingi</tp:taxon-name-part></tp:taxon-name></italic> sp. nov., red arrow shows the sampling point; B. Living specimen of <italic><tp:taxon-name><tp:taxon-name-part taxon-name-part-type="genus" reg="Tekellina">Tekellina</tp:taxon-name-part><tp:taxon-name-part taxon-name-part-type="species" reg="zhangziqingi">zhangziqingi</tp:taxon-name-part></tp:taxon-name></italic> sp. nov., female.</p></caption><graphic xmlns:xlink="http://www.w3.org/1999/xlink" xlink:href="zookeys-1248-001_article-150650__-g008.jpg" position="float" orientation="portrait" xlink:type="simple" id="oo_1387441.jpg"><uri content-type="original_file" xlink:type="simple">https://binary.pensoft.net/fig/1387441</uri></graphic></fig></tp:treatment-sec><tp:treatment-sec sec-type="distribution" id="SECID0EFHAI"><title>Distribution.</title><p>Known only from Jiangxi Province, China.</p></tp:treatment-sec><tp:treatment-sec sec-type="etymology" id="SECID0EKHAI"><title>Etymology.</title><p>The species is named in honor of Zi-Qing Zhang, one of the famous figures of the extremely hard and bitter struggle in Jinggangshan; noun (name) in genitive case.</p></tp:treatment-sec><ref-list><ref id="B8"><mixed-citation xmlns:xlink="http://www.w3.org/1999/xlink" xlink:type="simple"><person-group><name name-style="western"><surname>Gao</surname><given-names>CX</given-names></name><name name-style="western"><surname>Li</surname><given-names>SQ</given-names></name></person-group> (<year>2014</year>) <article-title>Comb-footed spiders (<tp:taxon-name><tp:taxon-name-part taxon-name-part-type="order">Araneae</tp:taxon-name-part></tp:taxon-name>: <tp:taxon-name><tp:taxon-name-part taxon-name-part-type="family">Theridiidae</tp:taxon-name-part></tp:taxon-name>) in the tropical rainforest of Xishuangbanna, Southwest China.</article-title><source>Zoological Systematics</source><volume>39</volume>(<issue>1</issue>): <fpage>1</fpage>–<lpage>135</lpage>. <ext-link xlink:href="10.11865/zs20140101" ext-link-type="doi" xlink:type="simple">https://doi.org/10.11865/zs20140101</ext-link></mixed-citation></ref></ref-list></tp:taxon-treatment>
